# Supplementary material for: 3-Acetyl-1-(2,3-dichloro­phen­yl)thio­urea
Source: Acta Crystallogr Sect E Struct Rep Online. 2012 Jul 7;68(Pt 8):o2353. doi: 10.1107/S1600536812030176 (PMC3414287; doi:10.1107/S1600536812030176)
Supplement: Supplementary file 1 [file e-68-o2353-sup1.cif]

##############################################################################
#                                                                            #
# This CIF contains the data in a paper accepted for publication in          #
# Acta Crystallographica Section E. It conforms to the requirements of       #
# Notes for Authors for Acta Crystallographica Section E, and has been       #
# peer reviewed under the auspices of the IUCr Commission on Journals.       #
#                                                                            #
# Full details of the Crystallographic Information File format               #
# are given in the paper "The Crystallographic Information File (CIF):       #
# a New Standard Archive File for Crystallography" by S. R. Hall, F. H.      #
# Allen and I. D. Brown [Acta Cryst. (1991), A47, 655-685].                  #
#                                                                            #
# The current version of the core CIF dictionary is obtainable from          #
# ftp://ftp.iucr.org/pub/cif_core.dic.                                       #
#                                                                            #
# Software is freely available for graphical display of the structure(s)     #
# in this CIF. For information consult the CIF software page                 #
# http://www.iucr.org/resources/cif/software.                                #
#                                                                            #
# This file may be used for bona fide research purposes within the           #
# scientific community so long as proper attribution is given to the journal # 
# article from which it was obtained.                                        #
#                                                                            #
##############################################################################
data_I
_audit_creation_method     SHELXL-97
_chemical_name_systematic
;
3-Acetyl-1-(2,3-dichlorophenyl)thiourea
;
_chemical_name_common     ?
_chemical_formula_moiety     'C9 H8 Cl2 N2 O S'
_chemical_formula_sum     'C9 H8 Cl2 N2 O S'
_chemical_formula_iupac     'C9 H8 Cl2 N2 O S'
_chemical_formula_weight     263.13
_chemical_melting_point     ?
_symmetry_cell_setting     triclinic
_symmetry_space_group_name_H-M     'P -1'
_symmetry_space_group_name_HALL     '-P 1'
loop_
    _symmetry_equiv_pos_as_xyz
    'x, y, z'
    '-x, -y, -z'
_cell_length_a     7.8475(6)
_cell_length_b     9.5987(7)
_cell_length_c     15.1410(10)
_cell_angle_alpha     90.044(6)
_cell_angle_beta     91.099(6)
_cell_angle_gamma     100.208(6)
_cell_volume     1122.24(14)
_cell_formula_units_Z     4
_cell_measurement_reflns_used     4895
_cell_measurement_theta_min     2.54
_cell_measurement_theta_max     27.71
_cell_measurement_temperature     293(2)
_exptl_crystal_description     prism
_exptl_crystal_colour     'light yellow'
_exptl_crystal_size_max     0.46
_exptl_crystal_size_mid     0.44
_exptl_crystal_size_min     0.36
_exptl_crystal_density_diffrn     1.557
_exptl_crystal_density_meas     ?
_exptl_crystal_density_method     'not measured'
_exptl_crystal_F_000     536
_exptl_absorpt_coefficient_mu     0.737
_exptl_absorpt_correction_type     multi-scan
_exptl_absorpt_process_details
;
(CrysAlis RED; Oxford Diffraction, 2009)
;
_exptl_absorpt_correction_T_min     0.7279
_exptl_absorpt_correction_T_max     0.7772
_exptl_special_details
;
CrysAlis RED (Oxford Diffraction, 2009)
Empirical absorption correction using spherical harmonics,
implemented in SCALE3 ABSPACK scaling algorithm.
;
_diffrn_ambient_temperature     293(2)
_diffrn_radiation_type     MoK\a
_diffrn_radiation_wavelength     0.71073
_diffrn_radiation_source     'fine-focus sealed tube'
_diffrn_radiation_monochromator     graphite
_diffrn_measurement_device_type
;
Oxford Diffraction Xcalibur diffractometer
with a Sapphire CCD detector
;
_diffrn_measurement_method
;
Rotation method data acquisition using omega
;
_diffrn_detector_area_resol_mean     ?
_diffrn_reflns_number     7971
_diffrn_reflns_av_R_equivalents     0.0105
_diffrn_reflns_av_sigmaI/netI     0.0160
_diffrn_reflns_theta_min     2.54
_diffrn_reflns_theta_max     26.37
_diffrn_reflns_theta_full     26.37
_diffrn_measured_fraction_theta_max     0.998
_diffrn_measured_fraction_theta_full     0.998
_diffrn_reflns_limit_h_min     -9
_diffrn_reflns_limit_h_max     8
_diffrn_reflns_limit_k_min     -11
_diffrn_reflns_limit_k_max     10
_diffrn_reflns_limit_l_min     -18
_diffrn_reflns_limit_l_max     17
_diffrn_standards_number     0
_diffrn_standards_interval_count     ?
_diffrn_standards_interval_time     ?
_diffrn_standards_decay_%     0
_refine_special_details
;
Refinement of <i>F</i>^2^ against ALL reflections. The weighted <i>R</i>-factor
<i>wR</i> and goodness of fit <i>S</i> are based on <i>F</i>^2^, conventional
<i>R</i>-factors <i>R</i> are based on <i>F</i>, with <i>F</i> set to zero for
negative <i>F</i>^2^. The threshold expression of <i>F</i>^2^ >
\s(<i>F</i>^2^) is used only for calculating <i>R</i>-factors(gt) <i>etc</i>.
and is not relevant to the choice of reflections for refinement.
<i>R</i>-factors based on <i>F</i>^2^ are statistically about twice as large
as those based on <i>F</i>, and <i>R</i>- factors based on ALL data will be
even larger.
;
_reflns_number_total     4578
_reflns_number_gt     3885
_reflns_threshold_expression     I>2\s(I)
_refine_ls_structure_factor_coef     Fsqd
_refine_ls_matrix_type     full
_refine_ls_R_factor_all     0.0502
_refine_ls_R_factor_gt     0.0414
_refine_ls_wR_factor_gt     0.0990
_refine_ls_wR_factor_ref     0.1057
_refine_ls_goodness_of_fit_ref     1.041
_refine_ls_restrained_S_all     1.041
_refine_ls_number_reflns     4578
_refine_ls_number_parameters     285
_refine_ls_number_restraints     4
_refine_ls_hydrogen_treatment     mixed
_refine_ls_weighting_scheme     calc
_refine_ls_weighting_details
         'calc w=1/[\s^2^(Fo^2^)+(0.0403P)^2^+0.8845P] where P=(Fo^2^+2Fc^2^)/3'
_atom_sites_solution_hydrogens     geom
_atom_sites_solution_primary     direct
_atom_sites_solution_secondary     difmap
_refine_ls_shift/su_max     0.002
_refine_ls_shift/su_mean     0.000
_refine_diff_density_max     0.667
_refine_diff_density_min     -0.720
_refine_ls_extinction_method     none
_refine_ls_extinction_coef     ?
loop_
    _atom_type_symbol
    _atom_type_description
    _atom_type_scat_dispersion_real
    _atom_type_scat_dispersion_imag
    _atom_type_scat_source
    'C' 'C' 0.0033 0.0016
                         'International Tables Vol C Tables 4.2.6.8 and 6.1.1.4'
    'H' 'H' 0.0000 0.0000
                         'International Tables Vol C Tables 4.2.6.8 and 6.1.1.4'
    'Cl' 'Cl' 0.1484 0.1585
                         'International Tables Vol C Tables 4.2.6.8 and 6.1.1.4'
    'N' 'N' 0.0061 0.0033
                         'International Tables Vol C Tables 4.2.6.8 and 6.1.1.4'
    'O' 'O' 0.0106 0.0060
                         'International Tables Vol C Tables 4.2.6.8 and 6.1.1.4'
    'S' 'S' 0.1246 0.1234
                         'International Tables Vol C Tables 4.2.6.8 and 6.1.1.4'
_computing_data_collection
;
CrysAlis CCD (Oxford Diffraction, 2009)
;
_computing_cell_refinement
;
CrysAlis RED (Oxford Diffraction, 2009)
;
_computing_data_reduction
;
CrysAlis RED (Oxford Diffraction, 2009)
;
_computing_structure_solution     'SHELXS97 (Sheldrick, 2008)'
_computing_structure_refinement     'SHELXL97 (Sheldrick, 2008)'
_computing_molecular_graphics     'PLATON (Spek, 2009)'
_computing_publication_material     'SHELXL97 (Sheldrick, 2008)'
loop_
    _atom_site_type_symbol
    _atom_site_label
    _atom_site_fract_x
    _atom_site_fract_y
    _atom_site_fract_z
    _atom_site_U_iso_or_equiv
    _atom_site_adp_type
    _atom_site_calc_flag
    _atom_site_refinement_flags
    _atom_site_occupancy
    _atom_site_symmetry_multiplicity
    _atom_site_disorder_assembly
    _atom_site_disorder_group
    Cl Cl1 0.39378(10) 0.64301(8) -0.04620(5) 0.0675(2) Uani d . 1 1 . .
    Cl Cl2 0.51017(13) 0.81095(13) -0.21801(5) 0.0956(3) Uani d . 1 1 . .
    S S1 0.86892(8) 0.69266(7) 0.15722(5) 0.05361(18) Uani d . 1 1 . .
    O O1 0.3014(2) 0.6735(2) 0.21951(13) 0.0687(6) Uani d . 1 1 . .
    N N1 0.5647(3) 0.7665(2) 0.11819(13) 0.0457(5) Uani d D 1 1 . .
    H H1N 0.458(2) 0.754(3) 0.1305(18) 0.055 Uiso d D 1 1 . .
    N N2 0.5747(2) 0.6306(2) 0.24233(12) 0.0397(4) Uani d D 1 1 . .
    H H2N 0.639(3) 0.591(3) 0.2760(15) 0.048 Uiso d D 1 1 . .
    C C1 0.6232(3) 0.8420(2) 0.04055(15) 0.0412(5) Uani d . 1 1 . .
    C C2 0.5487(3) 0.7949(3) -0.04025(16) 0.0441(5) Uani d . 1 1 . .
    C C3 0.5999(3) 0.8705(3) -0.11636(17) 0.0526(6) Uani d . 1 1 . .
    C C4 0.7246(3) 0.9910(3) -0.11191(19) 0.0561(7) Uani d . 1 1 . .
    H H4 0.7589 1.0412 -0.1630 0.067 Uiso calc R 1 1 . .
    C C5 0.7983(3) 1.0369(3) -0.0314(2) 0.0564(7) Uani d . 1 1 . .
    H H5 0.8827 1.1182 -0.0283 0.068 Uiso calc R 1 1 . .
    C C6 0.7479(3) 0.9632(3) 0.04515(18) 0.0512(6) Uani d . 1 1 . .
    H H6 0.7977 0.9951 0.0993 0.061 Uiso calc R 1 1 . .
    C C7 0.6603(3) 0.6990(2) 0.17092(14) 0.0374(5) Uani d . 1 1 . .
    C C8 0.4039(3) 0.6220(3) 0.26475(16) 0.0451(5) Uani d . 1 1 . .
    C C9 0.3545(3) 0.5463(3) 0.34875(18) 0.0607(7) Uani d . 1 1 . .
    H H9A 0.2336 0.5439 0.3587 0.073 Uiso calc R 1 1 . .
    H H9B 0.4214 0.5949 0.3969 0.073 Uiso calc R 1 1 . .
    H H9C 0.3768 0.4513 0.3449 0.073 Uiso calc R 1 1 . .
    Cl Cl3 0.68592(11) -0.06753(7) 0.35412(5) 0.0693(2) Uani d . 1 1 . .
    Cl Cl4 0.60530(13) -0.20874(9) 0.53971(7) 0.0884(3) Uani d . 1 1 . .
    S S2 0.78757(8) 0.45828(6) 0.39216(4) 0.04733(16) Uani d . 1 1 . .
    O O2 1.0172(3) 0.1780(2) 0.20337(14) 0.0772(6) Uani d . 1 1 . .
    N N3 0.9002(3) 0.2163(2) 0.36075(13) 0.0453(5) Uani d D 1 1 . .
    H H3N 0.932(3) 0.169(3) 0.3223(15) 0.054 Uiso d D 1 1 . .
    N N4 0.9362(3) 0.3818(2) 0.24969(13) 0.0432(4) Uani d D 1 1 . .
    H H4N 0.924(3) 0.463(2) 0.2336(17) 0.052 Uiso d D 1 1 . .
    C C10 0.8602(3) 0.1564(2) 0.44498(15) 0.0405(5) Uani d . 1 1 . .
    C C11 0.7626(3) 0.0208(2) 0.44964(16) 0.0440(5) Uani d . 1 1 . .
    C C12 0.7286(3) -0.0417(3) 0.53190(18) 0.0531(6) Uani d . 1 1 . .
    C C13 0.7920(4) 0.0296(3) 0.60792(18) 0.0591(7) Uani d . 1 1 . .
    H H13 0.7690 -0.0126 0.6627 0.071 Uiso calc R 1 1 . .
    C C14 0.8890(4) 0.1627(3) 0.60259(17) 0.0570(7) Uani d . 1 1 . .
    H H14 0.9317 0.2107 0.6540 0.068 Uiso calc R 1 1 . .
    C C15 0.9241(3) 0.2264(3) 0.52160(16) 0.0494(6) Uani d . 1 1 . .
    H H15 0.9908 0.3166 0.5187 0.059 Uiso calc R 1 1 . .
    C C16 0.8777(3) 0.3440(2) 0.33372(14) 0.0378(5) Uani d . 1 1 . .
    C C17 1.0071(3) 0.3013(3) 0.18971(17) 0.0509(6) Uani d . 1 1 . .
    C C18 1.0707(4) 0.3771(3) 0.10721(18) 0.0633(7) Uani d . 1 1 . .
    H H18A 1.0801 0.3093 0.0618 0.076 Uiso calc R 1 1 . .
    H H18B 1.1822 0.4344 0.1187 0.076 Uiso calc R 1 1 . .
    H H18C 0.9906 0.4364 0.0882 0.076 Uiso calc R 1 1 . .
loop_
    _atom_site_aniso_label
    _atom_site_aniso_U_11
    _atom_site_aniso_U_22
    _atom_site_aniso_U_33
    _atom_site_aniso_U_12
    _atom_site_aniso_U_13
    _atom_site_aniso_U_23
    Cl1 0.0655(4) 0.0654(4) 0.0644(4) -0.0075(3) -0.0080(3) 0.0111(3)
    Cl2 0.0922(6) 0.1402(9) 0.0462(4) -0.0007(6) -0.0098(4) 0.0234(5)
    S1 0.0414(3) 0.0606(4) 0.0619(4) 0.0158(3) 0.0148(3) 0.0243(3)
    O1 0.0413(10) 0.1009(16) 0.0665(12) 0.0190(10) 0.0075(9) 0.0325(11)
    N1 0.0369(10) 0.0585(12) 0.0425(11) 0.0101(9) 0.0053(8) 0.0153(9)
    N2 0.0370(10) 0.0457(10) 0.0369(10) 0.0085(8) 0.0031(8) 0.0084(8)
    C1 0.0373(11) 0.0450(12) 0.0440(12) 0.0140(9) 0.0063(9) 0.0114(10)
    C2 0.0390(12) 0.0481(13) 0.0469(13) 0.0124(10) 0.0013(10) 0.0109(10)
    C3 0.0494(14) 0.0666(16) 0.0448(13) 0.0184(12) 0.0053(11) 0.0165(12)
    C4 0.0547(15) 0.0618(16) 0.0570(16) 0.0228(13) 0.0183(12) 0.0259(13)
    C5 0.0490(14) 0.0439(13) 0.0766(19) 0.0075(11) 0.0175(13) 0.0136(12)
    C6 0.0496(14) 0.0492(14) 0.0549(15) 0.0084(11) 0.0046(11) 0.0040(11)
    C7 0.0406(11) 0.0359(11) 0.0352(11) 0.0054(9) 0.0019(9) -0.0002(8)
    C8 0.0404(12) 0.0504(13) 0.0435(13) 0.0054(10) 0.0047(10) 0.0039(10)
    C9 0.0482(14) 0.0785(19) 0.0559(16) 0.0111(13) 0.0135(12) 0.0228(14)
    Cl3 0.0901(5) 0.0490(4) 0.0630(4) -0.0018(3) -0.0183(4) -0.0066(3)
    Cl4 0.1007(6) 0.0566(4) 0.0989(7) -0.0115(4) 0.0078(5) 0.0281(4)
    S2 0.0601(4) 0.0442(3) 0.0409(3) 0.0175(3) 0.0060(3) 0.0027(2)
    O2 0.1154(18) 0.0608(13) 0.0642(13) 0.0367(12) 0.0298(12) 0.0009(10)
    N3 0.0624(13) 0.0365(10) 0.0384(10) 0.0122(9) 0.0063(9) -0.0002(8)
    N4 0.0492(11) 0.0402(10) 0.0407(10) 0.0088(9) 0.0072(8) 0.0048(8)
    C10 0.0456(12) 0.0361(11) 0.0413(12) 0.0115(9) 0.0024(9) 0.0030(9)
    C11 0.0471(13) 0.0383(12) 0.0470(13) 0.0096(10) -0.0026(10) 0.0009(10)
    C12 0.0540(14) 0.0435(13) 0.0625(16) 0.0096(11) 0.0084(12) 0.0135(11)
    C13 0.0730(18) 0.0640(17) 0.0450(14) 0.0233(14) 0.0111(13) 0.0147(12)
    C14 0.0720(18) 0.0622(16) 0.0406(13) 0.0232(14) -0.0027(12) -0.0037(11)
    C15 0.0575(15) 0.0424(13) 0.0480(14) 0.0082(11) -0.0027(11) -0.0019(10)
    C16 0.0360(11) 0.0369(11) 0.0385(11) 0.0015(9) -0.0010(9) 0.0004(9)
    C17 0.0534(14) 0.0553(15) 0.0454(13) 0.0127(12) 0.0066(11) -0.0024(11)
    C18 0.0667(17) 0.078(2) 0.0479(15) 0.0187(15) 0.0160(13) 0.0028(13)
_geom_special_details
;
All e.s.d.'s (except the e.s.d. in the dihedral angle between two l.s. planes)
are estimated using the full covariance matrix. The cell e.s.d.'s are taken
into account individually in the estimation of e.s.d.'s in distances, angles
and torsion angles; correlations between e.s.d.'s in cell parameters are only
used when they are defined by crystal symmetry. An approximate (isotropic)
treatment of cell e.s.d.'s is used for estimating e.s.d.'s involving l.s.
planes.
;
loop_
    _geom_bond_atom_site_label_1
    _geom_bond_atom_site_label_2
    _geom_bond_site_symmetry_2
    _geom_bond_distance
    _geom_bond_publ_flag
    Cl1 C2 . 1.726(2) ?
    Cl2 C3 . 1.734(3) ?
    S1 C7 . 1.666(2) ?
    O1 C8 . 1.217(3) ?
    N1 C7 . 1.330(3) ?
    N1 C1 . 1.422(3) ?
    N1 H1N . 0.846(17) ?
    N2 C8 . 1.378(3) ?
    N2 C7 . 1.387(3) ?
    N2 H2N . 0.843(16) ?
    C1 C6 . 1.382(3) ?
    C1 C2 . 1.386(3) ?
    C2 C3 . 1.390(3) ?
    C3 C4 . 1.378(4) ?
    C4 C5 . 1.377(4) ?
    C4 H4 . 0.9300 ?
    C5 C6 . 1.385(4) ?
    C5 H5 . 0.9300 ?
    C6 H6 . 0.9300 ?
    C8 C9 . 1.489(3) ?
    C9 H9A . 0.9600 ?
    C9 H9B . 0.9600 ?
    C9 H9C . 0.9600 ?
    Cl3 C11 . 1.719(2) ?
    Cl4 C12 . 1.725(3) ?
    S2 C16 . 1.669(2) ?
    O2 C17 . 1.218(3) ?
    N3 C16 . 1.332(3) ?
    N3 C10 . 1.417(3) ?
    N3 H3N . 0.808(17) ?
    N4 C17 . 1.379(3) ?
    N4 C16 . 1.388(3) ?
    N4 H4N . 0.836(16) ?
    C10 C15 . 1.381(3) ?
    C10 C11 . 1.391(3) ?
    C11 C12 . 1.392(3) ?
    C12 C13 . 1.377(4) ?
    C13 C14 . 1.370(4) ?
    C13 H13 . 0.9300 ?
    C14 C15 . 1.381(4) ?
    C14 H14 . 0.9300 ?
    C15 H15 . 0.9300 ?
    C17 C18 . 1.495(4) ?
    C18 H18A . 0.9600 ?
    C18 H18B . 0.9600 ?
    C18 H18C . 0.9600 ?
loop_
    _geom_angle_atom_site_label_1
    _geom_angle_atom_site_label_2
    _geom_angle_atom_site_label_3
    _geom_angle_site_symmetry_1
    _geom_angle_site_symmetry_3
    _geom_angle
    _geom_angle_publ_flag
    C7 N1 C1 . . 125.50(19) ?
    C7 N1 H1N . . 114.5(19) ?
    C1 N1 H1N . . 119.6(19) ?
    C8 N2 C7 . . 128.45(19) ?
    C8 N2 H2N . . 117.7(18) ?
    C7 N2 H2N . . 113.8(18) ?
    C6 C1 C2 . . 120.1(2) ?
    C6 C1 N1 . . 121.0(2) ?
    C2 C1 N1 . . 118.9(2) ?
    C1 C2 C3 . . 119.6(2) ?
    C1 C2 Cl1 . . 120.12(18) ?
    C3 C2 Cl1 . . 120.3(2) ?
    C4 C3 C2 . . 120.4(2) ?
    C4 C3 Cl2 . . 119.6(2) ?
    C2 C3 Cl2 . . 120.0(2) ?
    C5 C4 C3 . . 119.6(2) ?
    C5 C4 H4 . . 120.2 ?
    C3 C4 H4 . . 120.2 ?
    C4 C5 C6 . . 120.6(2) ?
    C4 C5 H5 . . 119.7 ?
    C6 C5 H5 . . 119.7 ?
    C1 C6 C5 . . 119.7(3) ?
    C1 C6 H6 . . 120.2 ?
    C5 C6 H6 . . 120.2 ?
    N1 C7 N2 . . 115.39(19) ?
    N1 C7 S1 . . 125.13(17) ?
    N2 C7 S1 . . 119.48(16) ?
    O1 C8 N2 . . 122.4(2) ?
    O1 C8 C9 . . 122.6(2) ?
    N2 C8 C9 . . 115.0(2) ?
    C8 C9 H9A . . 109.5 ?
    C8 C9 H9B . . 109.5 ?
    H9A C9 H9B . . 109.5 ?
    C8 C9 H9C . . 109.5 ?
    H9A C9 H9C . . 109.5 ?
    H9B C9 H9C . . 109.5 ?
    C16 N3 C10 . . 126.43(19) ?
    C16 N3 H3N . . 114(2) ?
    C10 N3 H3N . . 120(2) ?
    C17 N4 C16 . . 128.0(2) ?
    C17 N4 H4N . . 116.8(19) ?
    C16 N4 H4N . . 115.1(19) ?
    C15 C10 C11 . . 119.8(2) ?
    C15 C10 N3 . . 121.4(2) ?
    C11 C10 N3 . . 118.8(2) ?
    C10 C11 C12 . . 119.3(2) ?
    C10 C11 Cl3 . . 119.74(18) ?
    C12 C11 Cl3 . . 120.92(19) ?
    C13 C12 C11 . . 120.4(2) ?
    C13 C12 Cl4 . . 119.3(2) ?
    C11 C12 Cl4 . . 120.3(2) ?
    C14 C13 C12 . . 119.8(2) ?
    C14 C13 H13 . . 120.1 ?
    C12 C13 H13 . . 120.1 ?
    C13 C14 C15 . . 120.7(2) ?
    C13 C14 H14 . . 119.7 ?
    C15 C14 H14 . . 119.7 ?
    C10 C15 C14 . . 120.0(2) ?
    C10 C15 H15 . . 120.0 ?
    C14 C15 H15 . . 120.0 ?
    N3 C16 N4 . . 115.5(2) ?
    N3 C16 S2 . . 125.53(17) ?
    N4 C16 S2 . . 118.93(16) ?
    O2 C17 N4 . . 122.3(2) ?
    O2 C17 C18 . . 122.8(2) ?
    N4 C17 C18 . . 114.9(2) ?
    C17 C18 H18A . . 109.5 ?
    C17 C18 H18B . . 109.5 ?
    H18A C18 H18B . . 109.5 ?
    C17 C18 H18C . . 109.5 ?
    H18A C18 H18C . . 109.5 ?
    H18B C18 H18C . . 109.5 ?
loop_
    _geom_torsion_atom_site_label_1
    _geom_torsion_atom_site_label_2
    _geom_torsion_atom_site_label_3
    _geom_torsion_atom_site_label_4
    _geom_torsion_site_symmetry_1
    _geom_torsion_site_symmetry_2
    _geom_torsion_site_symmetry_3
    _geom_torsion_site_symmetry_4
    _geom_torsion
    _geom_torsion_publ_flag
    C7 N1 C1 C6 . . . . -65.8(3) ?
    C7 N1 C1 C2 . . . . 116.5(3) ?
    C6 C1 C2 C3 . . . . -0.1(3) ?
    N1 C1 C2 C3 . . . . 177.6(2) ?
    C6 C1 C2 Cl1 . . . . 179.65(18) ?
    N1 C1 C2 Cl1 . . . . -2.6(3) ?
    C1 C2 C3 C4 . . . . 0.4(4) ?
    Cl1 C2 C3 C4 . . . . -179.44(19) ?
    C1 C2 C3 Cl2 . . . . 178.94(18) ?
    Cl1 C2 C3 Cl2 . . . . -0.9(3) ?
    C2 C3 C4 C5 . . . . -0.2(4) ?
    Cl2 C3 C4 C5 . . . . -178.8(2) ?
    C3 C4 C5 C6 . . . . -0.2(4) ?
    C2 C1 C6 C5 . . . . -0.2(4) ?
    N1 C1 C6 C5 . . . . -177.9(2) ?
    C4 C5 C6 C1 . . . . 0.4(4) ?
    C1 N1 C7 N2 . . . . -179.0(2) ?
    C1 N1 C7 S1 . . . . 1.4(4) ?
    C8 N2 C7 N1 . . . . 1.1(3) ?
    C8 N2 C7 S1 . . . . -179.31(19) ?
    C7 N2 C8 O1 . . . . 2.5(4) ?
    C7 N2 C8 C9 . . . . -177.0(2) ?
    C16 N3 C10 C15 . . . . -53.7(3) ?
    C16 N3 C10 C11 . . . . 130.0(2) ?
    C15 C10 C11 C12 . . . . 0.9(3) ?
    N3 C10 C11 C12 . . . . 177.3(2) ?
    C15 C10 C11 Cl3 . . . . -178.97(19) ?
    N3 C10 C11 Cl3 . . . . -2.6(3) ?
    C10 C11 C12 C13 . . . . -0.4(4) ?
    Cl3 C11 C12 C13 . . . . 179.4(2) ?
    C10 C11 C12 Cl4 . . . . 179.07(18) ?
    Cl3 C11 C12 Cl4 . . . . -1.1(3) ?
    C11 C12 C13 C14 . . . . 0.0(4) ?
    Cl4 C12 C13 C14 . . . . -179.5(2) ?
    C12 C13 C14 C15 . . . . 0.0(4) ?
    C11 C10 C15 C14 . . . . -0.9(4) ?
    N3 C10 C15 C14 . . . . -177.2(2) ?
    C13 C14 C15 C10 . . . . 0.5(4) ?
    C10 N3 C16 N4 . . . . 176.4(2) ?
    C10 N3 C16 S2 . . . . -3.3(4) ?
    C17 N4 C16 N3 . . . . 3.3(3) ?
    C17 N4 C16 S2 . . . . -177.0(2) ?
    C16 N4 C17 O2 . . . . 4.5(4) ?
    C16 N4 C17 C18 . . . . -175.3(2) ?
loop_
    _geom_hbond_atom_site_label_D
    _geom_hbond_atom_site_label_H
    _geom_hbond_atom_site_label_A
    _geom_hbond_site_symmetry_A
    _geom_hbond_distance_DH
    _geom_hbond_distance_HA
    _geom_hbond_distance_DA
    _geom_hbond_angle_DHA
    N1 H1N O1 . 0.846(17) 1.91(2) 2.625(3) 141(3)
    N2 H2N S2 . 0.843(16) 2.559(17) 3.393(2) 171(2)
    N3 H3N O2 . 0.808(17) 1.93(2) 2.619(3) 143(3)
    N4 H4N S1 . 0.836(16) 2.591(17) 3.418(2) 170(2)
_iucr_refine_instructions_details
;
TITL SAT14 P-1
CELL  0.71073  7.84750  9.59870 15.14100 90.04400 91.09900 100.20800
ZERR 4  0.00060  0.00070  0.00100  0.00600  0.00600  0.00600
LATT 1
SFAC C H CL N O S
UNIT 36 32 8 8 4 4
PLAN 30
SHEL 16 0.8
SIZE 0.46 0.44 0.36
FMAP 2
L.S. 14
MPLA 6 C1 C2 C3 C4 C5 C6
MPLA 7 N1 C7 S1 N2 C8 O1 C9
MPLA 6 C10 C11 C12 C13 C14 C15
MPLA 7 N3 C16 S2 N4 C17 O2 C18
BOND $H
DFIX 0.86 0.02 N1 H1N N2 H2N N3 H3N N4 H4N
HTAB N1 O1
HTAB N2 S2
HTAB N3 O2
HTAB N4 S1
CONF
ACTA
FVAR  4.87456
WGHT  0.04030   0.88450
CL1   3 0.393777 0.643008 -0.046209  11.000000 0.065450 0.065350 =
        0.064300 0.011090 -0.008000 -0.007530
CL2   3 0.510163 0.810928 -0.218017  11.000000 0.092220 0.140060 =
        0.046180 0.023360 -0.009770 -0.000730
S1    6 0.868923 0.692663 0.157226  11.000000 0.041340 0.060550 =
        0.061880 0.024250 0.014760 0.015750
O1    5 0.301372 0.673536 0.219499  11.000000 0.041250 0.100820 =
        0.066480 0.032470 0.007470 0.018920
N1    4 0.564709 0.766517 0.118192  11.000000 0.036940 0.058440 =
        0.042510 0.015250 0.005240 0.010070
H1N   2 0.458376 0.753747 0.130485  11.000000 -1.200000
N2    4 0.574742 0.630649 0.242335  11.000000 0.037000 0.045710 =
        0.036940 0.008390 0.003080 0.008460
H2N   2 0.638624 0.591251 0.275974  11.000000 -1.200000
C1    1 0.623224 0.841974 0.040556  11.000000 0.037330 0.045070 =
        0.044000 0.011420 0.006280 0.014030
C2    1 0.548704 0.794889 -0.040248  11.000000 0.039040 0.048090 =
        0.046940 0.010970 0.001240 0.012370
C3    1 0.599903 0.870455 -0.116361  11.000000 0.049450 0.066640 =
        0.044750 0.016480 0.005340 0.018410
C4    1 0.724630 0.991062 -0.111917  11.000000 0.054650 0.061860 =
        0.057030 0.025940 0.018290 0.022800
AFIX 43
H4    2 0.758867 1.041215 -0.163002  11.000000 -1.200000
AFIX 0
C5    1 0.798321 1.036918 -0.031362  11.000000 0.048930 0.043910 =
        0.076600 0.013570 0.017500 0.007480
AFIX 43
H5    2 0.882727 1.118176 -0.028308  11.000000 -1.200000
AFIX 0
C6    1 0.747907 0.963155 0.045145  11.000000 0.049580 0.049170 =
        0.054910 0.004020 0.004560 0.008400
AFIX 43
H6    2 0.797752 0.995054 0.099339  11.000000 -1.200000
AFIX 0
C7    1 0.660266 0.698985 0.170923  11.000000 0.040620 0.035880 =
        0.035170 -0.000240 0.001880 0.005390
C8    1 0.403904 0.622039 0.264752  11.000000 0.040410 0.050420 =
        0.043490 0.003890 0.004750 0.005470
C9    1 0.354532 0.546290 0.348740  11.000000 0.048200 0.078590 =
        0.055820 0.022820 0.013530 0.011080
AFIX 137
H9A   2 0.233384 0.543193 0.358431  11.000000 -1.200000
H9B   2 0.420749 0.595277 0.396920  11.000000 -1.200000
H9C   2 0.377626 0.451556 0.345028  11.000000 -1.200000
AFIX 0
CL3   3 0.685911 -0.067535 0.354118  11.000000 0.090050 0.049010 =
        0.062910 -0.006590 -0.018270 -0.001800
CL4   3 0.605287 -0.208738 0.539716  11.000000 0.100690 0.056540 =
        0.098880 0.028090 0.007780 -0.011540
S2    6 0.787573 0.458279 0.392159  11.000000 0.060050 0.044210 =
        0.040890 0.002650 0.005980 0.017530
O2    5 1.017171 0.178030 0.203372  11.000000 0.115420 0.060840 =
        0.064040 0.000870 0.029740 0.036740
N3    4 0.900166 0.216325 0.360748  11.000000 0.062390 0.036510 =
        0.038350 -0.000190 0.006300 0.012190
H3N   2 0.932148 0.168954 0.322401  11.000000 -1.200000
N4    4 0.936250 0.381800 0.249692  11.000000 0.049170 0.040230 =
        0.040740 0.004780 0.007210 0.008760
H4N   2 0.923789 0.462750 0.233534  11.000000 -1.200000
C10   1 0.860209 0.156400 0.444980  11.000000 0.045550 0.036130 =
        0.041330 0.003070 0.002420 0.011470
C11   1 0.762566 0.020763 0.449634  11.000000 0.047100 0.038320 =
        0.047020 0.000950 -0.002610 0.009550
C12   1 0.728619 -0.041670 0.531916  11.000000 0.054000 0.043490 =
        0.062510 0.013540 0.008390 0.009620
C13   1 0.791974 0.029564 0.607938  11.000000 0.072980 0.063990 =
        0.044910 0.014650 0.011080 0.023270
AFIX 43
H13   2 0.768974 -0.012564 0.662737  11.000000 -1.200000
AFIX 0
C14   1 0.889010 0.162709 0.602597  11.000000 0.072040 0.062190 =
        0.040600 -0.003650 -0.002680 0.023250
AFIX 43
H14   2 0.931674 0.210656 0.654018  11.000000 -1.200000
AFIX 0
C15   1 0.924117 0.226458 0.521599  11.000000 0.057470 0.042380 =
        0.048020 -0.001950 -0.002700 0.008170
AFIX 43
H15   2 0.990819 0.316593 0.518681  11.000000 -1.200000
AFIX 0
C16   1 0.877660 0.343945 0.333718  11.000000 0.036020 0.036870 =
        0.038450 0.000410 -0.000970 0.001500
C17   1 1.007117 0.301315 0.189706  11.000000 0.053360 0.055230 =
        0.045380 -0.002410 0.006640 0.012630
C18   1 1.070690 0.377155 0.107195  11.000000 0.066690 0.078170 =
        0.047820 0.002860 0.016030 0.018780
AFIX 137
H18A  2 1.079715 0.309298 0.061686  11.000000 -1.200000
H18B  2 1.182386 0.434171 0.118587  11.000000 -1.200000
H18C  2 0.990782 0.436684 0.088343  11.000000 -1.200000
HKLF 4
REM  SAT14 P-1
REM R1 0.0414 FOR   3885 FO > 4SIG(FO) AND 0.0502 FOR ALL 4578 DATA
REM    285 PARAMETERS REFINED USING      4 RESTRAINTS
REM HIGHEST DIFFERENCE PEAK  0.671, DEEPEST HOLE -0.721, 1-SIGMA LEVEL 0.052
;
data_global
_journal_date_recd_electronic     2012-06-30
_journal_date_accepted     2012-07-02
_journal_name_full     'Acta Crystallographica, Section E'
_journal_year     2012
_journal_volume     68
_journal_issue      8
_journal_page_first     o2353
_journal_page_last     o2353
_journal_paper_category     QO
_journal_paper_doi     10.1107/S1600536812030176
_journal_coeditor_code     BT5964
_publ_contact_author_name     'Prof. B. Thimme Gowda'
_publ_contact_author_address
;
  Department of Chemistry
  Mangalore University
  Mangalagangotri 574 199
  Mangalore, India
;
_publ_contact_author_email     gowdabt@yahoo.com
_publ_contact_author_fax     '91 824 2287367'
_publ_contact_author_phone     '91 824 2287262'
_publ_section_title
;
3-Acetyl-1-(2,3-dichlorophenyl)thiourea
;
loop_
    _publ_author_name
    _publ_author_address
    'B. Thimme Gowda'
; Department of Chemistry
  Mangalore University
  Mangalagangotri 574 199
  Mangalore, India
;
    'Sabine Foro'
; Institute of Materials Science
  Darmstadt University of Technology
  Petersenstrasse 23
  D-64287 Darmstadt, Germany
;
    'Sharatha Kumar'
; Department of Chemistry
  Mangalore University
  Mangalagangotri 574 199
  Mangalore, India
;
