# Supplementary material for: 3-Acetyl-1-(2,3-dichloro­phen­yl)thio­urea
Source: Acta Crystallogr Sect E Struct Rep Online. 2012 Jul 7;68(Pt 8):o2353. doi: 10.1107/S1600536812030176 (PMC3414287; doi:10.1107/S1600536812030176)
Supplement: Supplementary file 2 [file e-68-o2353-Isup2.hkl]

# 
# h,k,l, Fc-squared, Fo-squared, sigma(Fo-squared) and status flag 
# 
data_I
_shelx_title ' SAT14 P-1' 
_shelx_refln_list_code          4 
_shelx_F_calc_maximum      219.60 
_exptl_crystal_F_000       536.00 
_reflns_d_resolution_high  0.8002 
 
loop_ 
 _symmetry_equiv_pos_as_xyz 
 'x, y, z' 
 '-x, -y, -z' 
 
_cell_length_a     7.8475 
_cell_length_b     9.5987 
_cell_length_c    15.1410 
_cell_angle_alpha  90.044 
_cell_angle_beta   91.099 
_cell_angle_gamma 100.208 
 
_shelx_F_squared_multiplier     1.000 
 
loop_ 
 _refln_index_h 
 _refln_index_k 
 _refln_index_l 
 _refln_F_squared_calc 
 _refln_F_squared_meas 
 _refln_F_squared_sigma 
 _refln_observed_status 
   1   0   0     1755.57     1752.84      6.78 o 
   2   0   0        3.67        1.39      0.19 o 
   3   0   0       39.39       42.37      0.63 o 
   4   0   0      730.90      746.44      5.06 o 
   5   0   0       51.36       50.67      1.39 o 
   6   0   0      194.78      191.98      4.05 o 
   7   0   0       11.41       10.21      1.20 o 
   8   0   0       49.35       55.17      4.06 o 
   9   0   0        8.73        9.81      2.40 o 
  -9   1   0       14.12       11.09      2.32 o 
  -8   1   0       11.00       10.13      1.32 o 
  -7   1   0       67.14       64.29      2.68 o 
  -6   1   0       48.26       42.78      2.01 o 
  -5   1   0      316.27      285.99      3.02 o 
  -4   1   0       95.74       93.64      1.17 o 
  -3   1   0      523.20      549.35      4.53 o 
  -2   1   0     9398.77     9077.25     86.63 o 
  -1   1   0       37.75      109.35      1.70 o 
   1   1   0      809.06      896.66      4.26 o 
   2   1   0      381.08      364.67      4.33 o 
   3   1   0      274.92      281.14      2.55 o 
   4   1   0     1897.76     2010.28     11.28 o 
   5   1   0      269.79      256.87      2.90 o 
   6   1   0      166.54      161.69      3.99 o 
   7   1   0        3.08        3.32      1.53 o 
   8   1   0        0.01        0.55      1.49 o 
   9   1   0       49.51       48.84      4.38 o 
  -9   2   0       28.44       28.94      3.40 o 
  -8   2   0        4.70        5.93      1.15 o 
  -7   2   0      283.36      289.23      5.59 o 
  -6   2   0      143.72      134.65      3.53 o 
  -5   2   0      603.09      540.80      4.55 o 
  -4   2   0     1954.98     2194.28      9.95 o 
  -3   2   0      179.16      165.79      2.51 o 
  -2   2   0    48226.18    42053.48     47.09 o 
  -1   2   0     4807.89     4762.56     14.26 o 
   0   2   0     2246.19     2300.37      7.33 o 
   1   2   0     1629.37     1799.80     11.84 o 
   2   2   0      342.00      316.07      3.73 o 
   3   2   0        3.20       12.73      0.59 o 
   4   2   0     1405.36     1517.89      6.62 o 
   5   2   0       11.71        8.00      0.65 o 
   6   2   0      200.59      195.64      3.47 o 
   7   2   0       47.89       51.49      2.99 o 
   8   2   0       73.37       73.18      4.81 o 
   9   2   0        7.30        5.66      2.07 o 
  -9   3   0        9.06       13.14      2.42 o 
  -8   3   0       31.62       31.62      2.18 o 
  -7   3   0      270.81      268.03      5.56 o 
  -6   3   0      301.84      269.98      3.71 o 
  -5   3   0       67.06       55.38      1.89 o 
  -4   3   0     1054.55     1139.51     25.49 o 
  -3   3   0        0.02        1.06      0.62 o 
  -2   3   0     2595.22     2838.57     13.96 o 
  -1   3   0       35.51       41.58      1.61 o 
   0   3   0      690.98      757.26      4.36 o 
   1   3   0     1490.39     1570.83     12.69 o 
   2   3   0     2016.38     2260.46     14.69 o 
   3   3   0     1527.06     1529.46     13.27 o 
   4   3   0     1603.10     1497.15     10.37 o 
   5   3   0       24.72       25.43      1.09 o 
   6   3   0       29.65       25.84      1.48 o 
   7   3   0       59.30       44.70      2.57 o 
   8   3   0        1.02        0.17      1.25 o 
  -9   4   0      113.02      121.33      4.51 o 
  -8   4   0       24.39       31.51      2.27 o 
  -7   4   0       63.26       53.57      3.65 o 
  -6   4   0       58.54       58.32      2.24 o 
  -5   4   0      212.68      229.56      4.04 o 
  -4   4   0     2735.80     2801.93     17.58 o 
  -3   4   0     1120.24     1181.42     10.63 o 
  -2   4   0       81.70       87.88      2.78 o 
  -1   4   0     1866.61     1806.11      8.93 o 
   0   4   0        4.02        6.43      1.11 o 
   1   4   0      558.52      581.63      3.25 o 
   2   4   0     4046.84     4315.87     13.60 o 
   3   4   0       16.62       24.35      1.09 o 
   4   4   0        6.30        5.04      0.63 o 
   5   4   0       40.75       45.85      2.69 o 
   6   4   0      120.19      106.20      5.35 o 
   7   4   0       34.71       32.87      3.37 o 
   8   4   0        2.06        3.74      2.01 o 
  -9   5   0       10.48       15.77      1.94 o 
  -8   5   0       23.92       18.71      1.93 o 
  -7   5   0       85.14       78.74      2.83 o 
  -6   5   0     1534.45     1537.12     20.86 o 
  -5   5   0       13.73       15.48      1.70 o 
  -4   5   0      795.11      815.66     10.17 o 
  -3   5   0       35.41       33.25      2.05 o 
  -2   5   0        1.83        0.71      0.83 o 
  -1   5   0      161.90      123.92      2.65 o 
   0   5   0     1542.63     1724.00      7.78 o 
   1   5   0      946.90      944.94      5.03 o 
   2   5   0     2477.05     2288.62     11.13 o 
   3   5   0      271.58      259.71      3.63 o 
   4   5   0       51.78       54.74      3.45 o 
   5   5   0      187.90      184.92      6.64 o 
   6   5   0       16.48       16.33      2.41 o 
   7   5   0        0.73        1.92      1.60 o 
   8   5   0       65.53       56.85      4.83 o 
  -9   6   0        6.13       11.66      1.94 o 
  -8   6   0       49.97       42.47      3.91 o 
  -7   6   0      183.81      190.67      4.56 o 
  -6   6   0        2.19        0.72      0.84 o 
  -5   6   0      283.10      315.28      7.05 o 
  -4   6   0      162.20      182.51      5.16 o 
  -3   6   0      822.28      810.64     10.47 o 
  -2   6   0      394.71      423.21      7.25 o 
  -1   6   0      266.59      300.71      5.91 o 
   0   6   0      873.65      981.32      9.98 o 
   1   6   0       14.19       10.69      0.74 o 
   2   6   0      487.07      485.09      8.58 o 
   3   6   0       21.07       21.68      2.24 o 
   4   6   0        1.65       -0.71      1.35 o 
   5   6   0       20.11       17.46      2.39 o 
   6   6   0        0.70        0.09      1.67 o 
   7   6   0        5.58        9.12      2.74 o 
  -8   7   0      223.36      222.65      8.73 o 
  -7   7   0        8.54        7.79      1.28 o 
  -6   7   0        0.71       -1.48      1.48 o 
  -5   7   0        1.81        0.45      1.02 o 
  -4   7   0      446.41      438.48      8.45 o 
  -3   7   0       19.68       23.66      2.11 o 
  -2   7   0      333.71      395.55      7.45 o 
  -1   7   0      244.55      251.17      5.72 o 
   0   7   0      601.05      665.56      8.89 o 
   1   7   0      673.55      632.68      5.51 o 
   2   7   0       30.99       33.40      1.83 o 
   3   7   0      384.84      350.57      9.01 o 
   4   7   0        0.03        0.01      1.28 o 
   5   7   0        0.10        0.78      1.43 o 
   6   7   0      120.07      107.97      6.14 o 
  -8   8   0       33.98       32.90      2.39 o 
  -7   8   0       38.91       44.11      2.59 o 
  -6   8   0       80.88       66.53      3.89 o 
  -5   8   0       25.66       23.88      2.42 o 
  -4   8   0       19.49       20.34      2.17 o 
  -3   8   0        8.79       13.47      1.93 o 
  -2   8   0      201.45      202.44      5.76 o 
  -1   8   0       20.93       14.95      1.64 o 
   0   8   0      333.00      305.86      6.51 o 
   1   8   0      114.60      115.15      5.25 o 
   2   8   0       17.42       10.36      2.02 o 
   3   8   0        0.14        1.67      1.53 o 
   4   8   0       28.05       17.28      2.61 o 
   5   8   0       53.97       60.25      4.68 o 
  -7   9   0        7.36        5.33      1.24 o 
  -6   9   0       40.70       38.16      3.16 o 
  -5   9   0       79.08       64.85      3.91 o 
  -4   9   0       24.51       31.36      2.79 o 
  -3   9   0      137.63      153.55      5.51 o 
  -2   9   0       32.13       21.52      2.16 o 
  -1   9   0      508.00      497.16      9.23 o 
   0   9   0        7.96       11.03      1.53 o 
   1   9   0      298.27      261.81      8.49 o 
   2   9   0        0.40        0.86      1.31 o 
   3   9   0        0.40        3.84      2.12 o 
   4   9   0       28.18       15.44      2.76 o 
   5   9   0        0.66        2.39      2.02 o 
  -6  10   0        4.94        3.03      1.64 o 
  -5  10   0       41.36       42.23      3.38 o 
  -4  10   0       68.60       67.98      4.10 o 
  -3  10   0       24.51       23.79      2.51 o 
  -2  10   0       79.02       77.43      4.08 o 
  -1  10   0        4.27        4.97      1.34 o 
   0  10   0       26.20       18.10      2.56 o 
   1  10   0        0.67       -1.70      1.92 o 
   2  10   0       76.74       72.73      5.03 o 
   3  10   0        6.66       10.69      2.55 o 
  -5  11   0        8.48        8.98      2.03 o 
  -4  11   0        4.78        3.23      1.41 o 
  -3  11   0       43.94       44.50      3.49 o 
  -2  11   0        0.05       -0.68      1.41 o 
  -1  11   0        5.08        2.52      1.19 o 
   0  11   0        0.21       -2.82      2.82 o 
   1  11   0        6.28        4.61      2.19 o 
   2  11   0        0.06        2.25      2.15 o 
  -2 -11   1       12.61       17.94      3.30 o 
  -1 -11   1       31.96       49.30      4.56 o 
   0 -11   1        5.40        4.46      1.77 o 
   1 -11   1        5.00        1.31      1.24 o 
   2 -11   1        8.08        9.28      1.92 o 
   3 -11   1        4.13        2.02      1.44 o 
   4 -11   1        0.12       -1.67      1.70 o 
   5 -11   1        1.98       -0.35      1.64 o 
  -3 -10   1        3.25        4.97      2.19 o 
  -2 -10   1       75.58       66.20      4.82 o 
  -1 -10   1        6.58        3.03      1.66 o 
   0 -10   1       12.72        8.01      1.89 o 
   1 -10   1        1.30       -1.46      1.46 o 
   2 -10   1       16.45       12.24      1.91 o 
   3 -10   1        4.79        3.54      1.22 o 
   4 -10   1       33.99       37.08      3.10 o 
   5 -10   1       76.04       78.78      4.57 o 
   6 -10   1       26.78       17.65      2.57 o 
  -5  -9   1       87.21      103.45      6.53 o 
  -4  -9   1        4.60        2.96      1.93 o 
  -3  -9   1       18.88       28.01      3.30 o 
  -2  -9   1      208.17      228.11      8.07 o 
  -1  -9   1        7.63        2.88      1.38 o 
   0  -9   1        3.69        0.95      1.35 o 
   1  -9   1       44.74       48.11      2.92 o 
   2  -9   1        6.21       -0.75      1.73 o 
   3  -9   1       35.77       30.78      2.66 o 
   4  -9   1      200.12      202.03      6.56 o 
   5  -9   1       46.91       48.34      3.50 o 
   6  -9   1       97.90      104.24      5.09 o 
   7  -9   1       12.96        9.20      1.94 o 
  -5  -8   1        0.53        1.87      2.00 o 
  -4  -8   1       28.51       26.16      2.99 o 
  -3  -8   1        0.13        2.90      1.89 o 
  -2  -8   1      231.86      233.06     14.15 o 
  -1  -8   1       54.88       38.82      3.01 o 
   0  -8   1       10.34        3.70      0.91 o 
   1  -8   1      291.88      273.96      6.57 o 
   2  -8   1      252.94      283.35      6.94 o 
   3  -8   1      794.55      803.13     12.02 o 
   4  -8   1       26.71       20.89      2.29 o 
   5  -8   1       14.30       21.78      2.35 o 
   6  -8   1        1.66        0.64      1.20 o 
   7  -8   1        0.01       -1.37      1.37 o 
   8  -8   1        0.27       -1.41      1.41 o 
  -6  -7   1        3.58        2.63      2.07 o 
  -5  -7   1       18.01       20.79      2.92 o 
  -4  -7   1      114.53      110.18      5.42 o 
  -3  -7   1       97.05       81.59      4.46 o 
  -2  -7   1      120.73      111.09      3.26 o 
  -1  -7   1      109.71      112.61      2.38 o 
   0  -7   1      177.91      159.55      4.50 o 
   1  -7   1       11.01       16.12      1.67 o 
   2  -7   1      525.54      498.62      8.53 o 
   3  -7   1        2.82        0.89      1.06 o 
   4  -7   1       19.26       24.44      2.27 o 
   5  -7   1        2.78        2.23      1.30 o 
   6  -7   1        8.99        4.45      1.25 o 
   7  -7   1        5.05        2.81      0.91 o 
   8  -7   1       13.14       19.89      3.14 o 
  -7  -6   1        3.68        4.10      2.43 o 
  -6  -6   1       71.66       73.32      4.87 o 
  -5  -6   1      202.60      191.39      7.09 o 
  -4  -6   1      221.79      231.45      7.26 o 
  -3  -6   1       79.94       71.72      3.04 o 
  -2  -6   1      319.40      319.38      5.05 o 
  -1  -6   1      853.62      845.04     10.96 o 
   0  -6   1      640.92      690.24      6.42 o 
   1  -6   1     1151.90     1081.41     11.14 o 
   2  -6   1     1508.02     1545.30     13.89 o 
   3  -6   1      351.92      359.36      7.01 o 
   4  -6   1      307.82      296.04      6.69 o 
   5  -6   1      197.50      213.95      5.97 o 
   6  -6   1       12.11        9.28      1.48 o 
   7  -6   1        9.41        9.27      1.35 o 
   8  -6   1       22.20       24.58      3.12 o 
   9  -6   1        0.01       -0.81      1.68 o 
  -8  -5   1        8.90        9.61      2.70 o 
  -7  -5   1        4.28        3.93      1.91 o 
  -6  -5   1      171.27      186.40      7.18 o 
  -5  -5   1      148.59      145.18      5.87 o 
  -4  -5   1      645.01      640.85      7.38 o 
  -3  -5   1       31.76       37.17      2.56 o 
  -2  -5   1       29.65       31.01      1.06 o 
  -1  -5   1       80.59       70.64      1.52 o 
   0  -5   1      657.09      723.46      9.22 o 
   1  -5   1      442.86      542.82      5.52 o 
   2  -5   1      448.33      412.39      5.00 o 
   3  -5   1      340.14      334.41      6.29 o 
   4  -5   1       68.63       79.28      3.28 o 
   5  -5   1      782.23      748.46     10.31 o 
   6  -5   1      188.60      204.39      9.08 o 
   7  -5   1        1.44        6.17      1.10 o 
   8  -5   1      102.56       91.06      3.79 o 
   9  -5   1       38.43       38.06      2.71 o 
  -8  -4   1        8.34       13.74      2.85 o 
  -7  -4   1      122.82      123.96      6.06 o 
  -6  -4   1       15.49       15.17      2.32 o 
  -5  -4   1        2.58        1.80      0.70 o 
  -4  -4   1      162.84      152.76      3.39 o 
  -3  -4   1       21.84       12.67      1.35 o 
  -2  -4   1        0.56        1.56      0.47 o 
  -1  -4   1     1689.76     1756.71      6.73 o 
   0  -4   1    11023.33    10933.06     33.41 o 
   1  -4   1      135.29      141.25      2.54 o 
   2  -4   1      276.77      264.03      4.90 o 
   3  -4   1       28.11       50.24      2.29 o 
   4  -4   1       13.21        7.45      1.04 o 
   5  -4   1       96.43       97.76      3.49 o 
   6  -4   1       16.06       22.45      6.91 o 
   7  -4   1       10.59        7.26      1.16 o 
   8  -4   1        2.49        3.72      1.18 o 
   9  -4   1       14.61       10.62      1.64 o 
  -8  -3   1       13.18       12.43      1.64 o 
  -7  -3   1       29.88       31.63      2.21 o 
  -6  -3   1      175.64      172.50      4.42 o 
  -5  -3   1      339.76      325.32      4.26 o 
  -4  -3   1      180.41      173.67      2.85 o 
  -3  -3   1     1341.62     1434.32      8.79 o 
  -2  -3   1       66.40       53.48      1.40 o 
  -1  -3   1      802.04      748.12      8.89 o 
   0  -3   1     2317.73     2509.26      8.77 o 
   1  -3   1     2675.48     2794.87     19.37 o 
   2  -3   1      322.37      324.69      4.99 o 
   3  -3   1       17.91       19.82      1.35 o 
   4  -3   1     1906.45     1788.76     12.82 o 
   5  -3   1        0.95        0.97      0.60 o 
   6  -3   1       13.62       15.41      1.01 o 
   7  -3   1       85.56       78.71      3.08 o 
   8  -3   1        4.76        5.91      1.15 o 
   9  -3   1       55.91       51.13      2.93 o 
  -9  -2   1        2.08        2.00      1.73 o 
  -8  -2   1        1.20       -1.14      1.73 o 
  -7  -2   1       44.21       48.80      2.57 o 
  -6  -2   1      175.98      174.35      3.30 o 
  -5  -2   1      316.35      318.79      3.42 o 
  -4  -2   1       87.77       97.85      2.09 o 
  -3  -2   1      106.90      105.42      1.61 o 
  -2  -2   1     4848.54     4875.94     96.51 o 
  -1  -2   1      186.90      210.89      2.49 o 
   0  -2   1       80.93       89.53      2.23 o 
   1  -2   1     1035.21     1026.51      4.75 o 
   2  -2   1       10.55       15.93      1.09 o 
   3  -2   1        0.31        0.72      0.41 o 
   4  -2   1      469.20      511.82      4.05 o 
   5  -2   1       68.43       59.92      1.58 o 
   6  -2   1       84.98       84.32      2.79 o 
   7  -2   1       87.94       87.43      3.11 o 
   8  -2   1       36.73       29.73      2.10 o 
   9  -2   1       80.94       93.50      5.65 o 
  -9  -1   1       23.93       32.35      3.63 o 
  -8  -1   1       31.86       37.17      3.49 o 
  -7  -1   1      517.99      488.86      7.16 o 
  -6  -1   1      329.11      317.22      5.28 o 
  -5  -1   1      425.55      424.06      3.75 o 
  -4  -1   1      295.61      329.89      2.68 o 
  -3  -1   1     1123.83     1130.96      8.52 o 
  -2  -1   1      114.44      126.82      1.49 o 
  -1  -1   1      118.19      123.94      2.92 o 
   0  -1   1       11.65       19.29      0.74 o 
   1  -1   1      954.74     1022.19      5.90 o 
   2  -1   1     6776.12     7132.15     17.42 o 
   3  -1   1      372.76      356.17      2.80 o 
   4  -1   1     4706.29     4735.85     15.71 o 
   5  -1   1      145.98      129.48      2.11 o 
   6  -1   1      257.37      249.92      4.66 o 
   7  -1   1      180.55      168.84      4.34 o 
   8  -1   1        7.20        9.23      2.02 o 
   9  -1   1        4.29        5.76      2.00 o 
  -9   0   1       27.83       40.73      3.85 o 
  -8   0   1       34.16       47.45      2.71 o 
  -7   0   1      163.85      155.28      4.08 o 
  -6   0   1       41.59       40.47      1.99 o 
  -5   0   1      330.53      346.92      5.34 o 
  -4   0   1        2.37       -0.07      0.34 o 
  -3   0   1      177.99      194.83      2.47 o 
  -2   0   1      168.42      187.55      3.83 o 
  -1   0   1     6266.02     6290.66      9.98 o 
   1   0   1        0.30        8.77      0.54 o 
   2   0   1     6347.41     6647.21     22.00 o 
   3   0   1      247.65      240.33      3.12 o 
   4   0   1       37.74       53.37      1.86 o 
   5   0   1       21.01       13.81      0.68 o 
   6   0   1       51.15       44.77      1.98 o 
   7   0   1       21.80       15.55      2.14 o 
   8   0   1        0.05       -1.70      1.70 o 
   9   0   1        1.50        2.17      1.88 o 
  -9   1   1       88.80       96.65      5.63 o 
  -8   1   1      112.54      111.82      3.79 o 
  -7   1   1        3.55        0.90      0.81 o 
  -6   1   1       61.78       58.54      2.35 o 
  -5   1   1      284.43      282.00      4.50 o 
  -4   1   1      815.56      886.75      4.50 o 
  -3   1   1      507.43      561.25      3.45 o 
  -2   1   1     1157.81     1218.04      8.84 o 
  -1   1   1      172.67      185.83      1.85 o 
   0   1   1     1368.54     1299.69      5.69 o 
   1   1   1     3834.42     3861.76     15.41 o 
   2   1   1    25226.82    23467.83     84.44 o 
   3   1   1     1127.10     1184.02      5.36 o 
   4   1   1      135.50      158.98      1.92 o 
   5   1   1       38.55       31.51      1.06 o 
   6   1   1       83.68       73.00      2.50 o 
   7   1   1       28.06       30.39      2.90 o 
   8   1   1        3.29        5.45      1.97 o 
   9   1   1        1.10        4.71      2.23 o 
  -9   2   1        0.28       -1.09      1.18 o 
  -8   2   1        4.62        1.82      0.90 o 
  -7   2   1      559.91      526.15     13.52 o 
  -6   2   1      218.07      227.72      4.57 o 
  -5   2   1      196.75      199.32      2.75 o 
  -4   2   1      474.61      487.54      3.94 o 
  -3   2   1     3341.27     3599.50     11.52 o 
  -2   2   1      121.34      136.32      2.64 o 
  -1   2   1     4730.42     4696.44     41.04 o 
   0   2   1     3665.73     3899.42     13.56 o 
   1   2   1     4852.87     5173.10     29.71 o 
   2   2   1        7.48        8.76      0.41 o 
   3   2   1      445.72      533.92      6.81 o 
   4   2   1       21.66       26.32      0.92 o 
   5   2   1       63.70       47.01      1.32 o 
   6   2   1       45.34       45.85      2.66 o 
   7   2   1       29.21       30.02      2.12 o 
   8   2   1       52.30       61.60      4.54 o 
   9   2   1       42.11       46.80      4.35 o 
  -9   3   1       36.32       40.58      4.12 o 
  -8   3   1        1.60        1.32      0.90 o 
  -7   3   1        3.71        4.45      1.08 o 
  -6   3   1      562.69      534.91      5.14 o 
  -5   3   1      202.65      197.72      4.63 o 
  -4   3   1      969.98      950.88      7.03 o 
  -3   3   1     1767.78     1861.27     11.91 o 
  -2   3   1       39.28       55.17      1.98 o 
  -1   3   1      730.31      667.09      4.42 o 
   0   3   1     5015.44     4991.72     20.45 o 
   1   3   1        7.07        2.68      0.22 o 
   2   3   1       61.72       60.78      1.15 o 
   3   3   1     2617.04     2602.34     10.02 o 
   4   3   1       54.87       61.47      1.44 o 
   5   3   1        9.18        7.26      0.86 o 
   6   3   1      271.88      268.93      4.37 o 
   7   3   1        3.72        6.43      1.64 o 
   8   3   1        8.18        3.69      2.59 o 
  -9   4   1      134.04      129.50      4.58 o 
  -8   4   1       15.71       19.59      3.03 o 
  -7   4   1       56.81       46.57      2.48 o 
  -6   4   1      129.85      117.48      3.05 o 
  -5   4   1     1087.02     1127.33      8.79 o 
  -4   4   1      316.01      297.84      5.56 o 
  -3   4   1      220.86      244.30      4.80 o 
  -2   4   1      136.38      154.95      3.64 o 
  -1   4   1      303.30      298.20      3.63 o 
   0   4   1     1232.26     1117.59      9.14 o 
   1   4   1      718.22      797.51      4.97 o 
   2   4   1       72.35      103.76      1.45 o 
   3   4   1      716.04      651.00      5.12 o 
   4   4   1      154.66      146.72      3.99 o 
   5   4   1      446.01      432.37      6.54 o 
   6   4   1      282.85      274.88      8.49 o 
   7   4   1       78.37       77.24      4.87 o 
   8   4   1       42.43       36.32      3.88 o 
  -9   5   1        0.04        2.79      1.91 o 
  -8   5   1      118.65      106.08      4.08 o 
  -7   5   1       16.74       20.41      1.53 o 
  -6   5   1      126.11      134.68      3.49 o 
  -5   5   1        0.10        2.56      0.97 o 
  -4   5   1        1.78       -0.60      0.98 o 
  -3   5   1       43.91       44.24      2.28 o 
  -2   5   1       80.42       91.30      3.07 o 
  -1   5   1      153.55      124.45      2.62 o 
   0   5   1        0.33        0.70      0.37 o 
   1   5   1      906.83      841.85      5.56 o 
   2   5   1       64.91       78.66      1.55 o 
   3   5   1      113.39      105.37      3.12 o 
   4   5   1      491.81      489.62      8.61 o 
   5   5   1       73.59       60.73      2.77 o 
   6   5   1        2.19        3.34      1.06 o 
   7   5   1        3.92        1.70      1.51 o 
   8   5   1        1.37       -1.38      2.21 o 
  -9   6   1       35.18       32.38      2.62 o 
  -8   6   1       35.23       34.56      3.70 o 
  -7   6   1       58.43       64.05      2.73 o 
  -6   6   1      138.09      131.33      3.62 o 
  -5   6   1     1612.60     1637.04     15.69 o 
  -4   6   1      776.67      747.97     10.20 o 
  -3   6   1       40.48       44.70      2.50 o 
  -2   6   1       56.64       52.91      2.57 o 
  -1   6   1     1545.82     1495.28     12.78 o 
   0   6   1      114.35      105.03      3.25 o 
   1   6   1       11.00        7.24      0.73 o 
   2   6   1      419.70      444.09      4.85 o 
   3   6   1      652.38      646.01      8.21 o 
   4   6   1      106.02       93.80      3.38 o 
   5   6   1        7.99        5.14      1.55 o 
   6   6   1       48.05       47.35      3.97 o 
   7   6   1       43.60       51.35      4.59 o 
  -8   7   1        1.04       -0.05      1.55 o 
  -7   7   1        1.64        1.01      0.98 o 
  -6   7   1       12.94       16.86      3.66 o 
  -5   7   1      326.87      354.43      7.79 o 
  -4   7   1      454.57      429.93      8.34 o 
  -3   7   1      122.40      125.26      4.41 o 
  -2   7   1       20.57       21.92      1.89 o 
  -1   7   1      730.71      690.06      9.35 o 
   0   7   1       27.34       29.28      1.92 o 
   1   7   1       93.86      110.50      2.81 o 
   2   7   1      116.38      112.63      5.01 o 
   3   7   1      231.41      201.98      6.89 o 
   4   7   1      160.44      148.05      6.34 o 
   5   7   1      114.33      117.25      5.95 o 
   6   7   1       24.92       15.47      2.63 o 
  -8   8   1       15.25       13.93      1.75 o 
  -7   8   1      205.30      208.98      5.29 o 
  -6   8   1       77.83       73.43      4.92 o 
  -5   8   1       91.98       98.49      4.44 o 
  -4   8   1        9.74        4.94      1.42 o 
  -3   8   1        0.20        1.83      1.10 o 
  -2   8   1      407.89      357.97      7.45 o 
  -1   8   1       52.20       52.16      2.83 o 
   0   8   1      344.68      364.34      7.08 o 
   1   8   1      516.51      510.26     10.94 o 
   2   8   1       28.26       33.63      3.09 o 
   3   8   1        3.62        5.77      1.87 o 
   4   8   1       94.69       89.32      5.26 o 
   5   8   1      188.43      189.59      7.93 o 
  -7   9   1       87.37       90.58      5.50 o 
  -6   9   1       16.27       15.15      2.21 o 
  -5   9   1        1.76       -0.25      1.55 o 
  -4   9   1      107.36      106.09      4.71 o 
  -3   9   1       16.91       20.26      2.17 o 
  -2   9   1        1.53        2.51      1.18 o 
  -1   9   1        0.24        0.42      1.09 o 
   0   9   1      151.84      161.29      5.10 o 
   1   9   1      170.27      164.10      6.81 o 
   2   9   1      220.15      212.46      7.81 o 
   3   9   1       28.29       36.55      3.73 o 
   4   9   1        0.18       -2.32      2.32 o 
   5   9   1        1.46        5.12      2.62 o 
  -6  10   1       16.73       14.57      2.29 o 
  -5  10   1       10.80        9.48      1.95 o 
  -4  10   1       26.76       17.76      2.26 o 
  -3  10   1       96.83       91.25      4.51 o 
  -2  10   1       64.95       68.13      3.85 o 
  -1  10   1      353.30      370.16      8.41 o 
   0  10   1        5.21        1.81      1.87 o 
   1  10   1       40.70       44.69      3.91 o 
   2  10   1        1.20        1.38      1.63 o 
   3  10   1       42.37       40.89      4.05 o 
  -5  11   1        6.45        3.47      1.62 o 
  -4  11   1        0.50       -0.11      1.34 o 
  -3  11   1        0.39       -0.68      1.50 o 
  -2  11   1       29.78       33.19      2.97 o 
  -1  11   1        1.43       -0.80      1.47 o 
   0  11   1       13.74       12.16      2.27 o 
   1  11   1        7.14        6.60      2.44 o 
   2  11   1       10.97       12.21      2.89 o 
  -2 -11   2       92.39      110.11      6.62 o 
  -1 -11   2       16.34       17.72      2.97 o 
   0 -11   2       93.63       88.48      5.70 o 
   1 -11   2       13.84       16.61      2.29 o 
   2 -11   2       16.81       15.29      2.22 o 
   3 -11   2       31.86       23.95      2.77 o 
   4 -11   2       12.36       12.42      2.20 o 
   5 -11   2        2.51       -1.11      1.77 o 
  -3 -10   2        6.54       11.75      2.65 o 
  -2 -10   2       13.14       12.76      2.66 o 
  -1 -10   2      136.12      138.79      6.65 o 
   0 -10   2      222.91      247.40      8.68 o 
   1 -10   2       37.94       48.74      3.27 o 
   2 -10   2        1.88        0.36      1.14 o 
   3 -10   2       26.11       19.34      2.40 o 
   4 -10   2        0.08       -1.60      1.60 o 
   5 -10   2        0.01       -0.30      1.50 o 
   6 -10   2       14.48       11.21      2.11 o 
  -5  -9   2       43.13       55.14      4.96 o 
  -4  -9   2      372.80      382.43     11.19 o 
  -3  -9   2       28.29       35.34      3.63 o 
  -2  -9   2      125.93      118.52      5.93 o 
  -1  -9   2        0.01       -0.57      1.49 o 
   0  -9   2       60.84       51.41      3.05 o 
   1  -9   2       83.64       66.81      3.63 o 
   2  -9   2       96.18       83.75      4.20 o 
   3  -9   2       30.34       33.79      2.84 o 
   4  -9   2        0.01       -0.16      1.40 o 
   5  -9   2       32.31       27.17      2.75 o 
   6  -9   2       54.00       70.09      4.30 o 
   7  -9   2       22.65       31.14      3.07 o 
  -5  -8   2       49.32       41.46      4.02 o 
  -4  -8   2        2.35       -0.66      1.83 o 
  -3  -8   2        8.14       10.16      2.14 o 
  -2  -8   2       71.71       68.51      2.86 o 
  -1  -8   2       59.66       54.77      2.49 o 
   0  -8   2      103.67      108.71      4.09 o 
   1  -8   2       89.88       83.06      3.69 o 
   2  -8   2      155.22      167.96      5.39 o 
   3  -8   2      166.31      158.47      5.48 o 
   4  -8   2       26.26       21.48      2.39 o 
   5  -8   2       90.01       91.25      4.54 o 
   6  -8   2      157.53      149.79      5.91 o 
   7  -8   2        2.50        1.91      1.30 o 
   8  -8   2        0.04       -1.04      1.68 o 
  -6  -7   2      169.39      165.32      7.53 o 
  -5  -7   2       15.76       17.94      2.75 o 
  -4  -7   2        5.91        3.84      1.73 o 
  -3  -7   2       21.90       20.52      1.62 o 
  -2  -7   2       55.66       53.03      2.51 o 
  -1  -7   2        6.27        5.65      0.73 o 
   0  -7   2      539.95      497.21      6.61 o 
   1  -7   2        8.21        4.52      1.04 o 
   2  -7   2       75.75       93.22      3.81 o 
   3  -7   2       27.74       24.90      2.14 o 
   4  -7   2      746.36      771.16     11.54 o 
   5  -7   2      233.33      262.72      7.07 o 
   6  -7   2      112.19      105.30      4.76 o 
   7  -7   2        8.24        4.67      1.09 o 
   8  -7   2       41.22       43.91      4.12 o 
  -7  -6   2        0.25        0.90      2.11 o 
  -6  -6   2        8.22        5.05      1.77 o 
  -5  -6   2       97.50      111.77      5.45 o 
  -4  -6   2      129.16      122.68      3.58 o 
  -3  -6   2       87.96       85.38      2.83 o 
  -2  -6   2      288.71      297.67      5.00 o 
  -1  -6   2      387.70      382.27      4.10 o 
   0  -6   2      464.75      476.18     14.60 o 
   1  -6   2      286.14      275.33      5.72 o 
   2  -6   2      413.98      413.32      7.29 o 
   3  -6   2        0.54        0.85      0.80 o 
   4  -6   2        0.48        1.91      1.11 o 
   5  -6   2        8.90        8.44      1.43 o 
   6  -6   2        7.98        4.93      1.35 o 
   7  -6   2       80.86       85.45      3.23 o 
   8  -6   2        0.00        0.31      1.76 o 
   9  -6   2       22.08       19.31      2.18 o 
  -7  -5   2      102.91      102.06      5.85 o 
  -6  -5   2        4.78        2.98      1.80 o 
  -5  -5   2      211.54      208.41      6.97 o 
  -4  -5   2       34.75       37.12      1.97 o 
  -3  -5   2      107.55      101.88      2.84 o 
  -2  -5   2      260.84      218.51      2.79 o 
  -1  -5   2       20.91       20.50      0.91 o 
   0  -5   2       48.47       45.54      1.25 o 
   1  -5   2        0.24        2.54      0.53 o 
   2  -5   2     4171.84     4106.78     64.05 o 
   3  -5   2      649.67      668.31      9.12 o 
   4  -5   2     1223.61     1221.00     12.65 o 
   5  -5   2      159.42      157.06      4.86 o 
   6  -5   2      360.11      381.93      7.69 o 
   7  -5   2       72.96       79.10      2.94 o 
   8  -5   2       89.29       78.53      3.58 o 
   9  -5   2        2.21        4.12      1.48 o 
  -8  -4   2       83.64       89.94      5.75 o 
  -7  -4   2       68.97       74.73      4.73 o 
  -6  -4   2        1.96        4.17      1.63 o 
  -5  -4   2       68.71       69.79      2.60 o 
  -4  -4   2        3.11        7.74      0.90 o 
  -3  -4   2      597.97      564.16     10.19 o 
  -2  -4   2     1373.22     1475.54     15.19 o 
  -1  -4   2        0.15        0.22      0.20 o 
   0  -4   2     1290.59     1406.14     11.17 o 
   1  -4   2      645.97      629.63      3.61 o 
   2  -4   2        0.19        3.46      0.41 o 
   3  -4   2        4.96        1.20      0.68 o 
   4  -4   2     1336.58     1357.14     12.59 o 
   5  -4   2      536.29      528.75      8.21 o 
   6  -4   2      601.36      611.79      7.07 o 
   7  -4   2        4.68        3.65      4.35 o 
   8  -4   2      125.99      134.51      4.40 o 
   9  -4   2        0.24        0.12      1.15 o 
  -8  -3   2        5.26        7.94      1.86 o 
  -7  -3   2        0.00       -1.07      1.09 o 
  -6  -3   2        8.09       10.55      1.02 o 
  -5  -3   2       27.29       28.38      1.40 o 
  -4  -3   2        0.61        3.47      0.68 o 
  -3  -3   2      131.72      117.11      3.51 o 
  -2  -3   2     1339.13     1432.35      9.01 o 
  -1  -3   2     1083.77     1073.53     11.82 o 
   0  -3   2     1084.24     1025.70     10.05 o 
   1  -3   2      523.02      561.38      6.60 o 
   2  -3   2     2925.82     3098.70     11.01 o 
   3  -3   2      299.88      314.21      5.46 o 
   4  -3   2       35.77       18.35      1.25 o 
   5  -3   2       93.18       94.99      2.48 o 
   6  -3   2        2.52        4.68      0.84 o 
   7  -3   2       24.89       28.26      1.94 o 
   8  -3   2        4.53        3.49      1.14 o 
   9  -3   2        1.60        2.08      1.73 o 
  -9  -2   2       18.82       27.61      3.38 o 
  -8  -2   2        0.08        0.82      1.40 o 
  -7  -2   2      106.87       97.15      3.30 o 
  -6  -2   2       88.32       87.73      2.40 o 
  -5  -2   2      624.28      618.15      5.67 o 
  -4  -2   2     2047.75     2105.05     11.34 o 
  -3  -2   2     2032.04     2029.98     15.73 o 
  -2  -2   2       22.39       19.73      0.93 o 
  -1  -2   2     4606.60     4886.44     18.08 o 
   0  -2   2     3502.62     3519.73     27.24 o 
   1  -2   2      198.58      203.70      5.56 o 
   2  -2   2     6123.63     6524.52     45.61 o 
   3  -2   2      136.16      167.45      2.66 o 
   4  -2   2      411.63      405.23      5.41 o 
   5  -2   2      559.36      543.29      4.16 o 
   6  -2   2      536.25      509.99      7.08 o 
   7  -2   2        6.44        9.21      1.57 o 
   8  -2   2       45.88       48.30      3.86 o 
   9  -2   2       90.37       95.77      5.83 o 
  -9  -1   2        0.05        0.11      1.46 o 
  -8  -1   2        0.37        1.21      1.24 o 
  -7  -1   2        9.34       10.51      1.32 o 
  -6  -1   2      343.19      342.08      5.51 o 
  -5  -1   2      103.91       92.54      2.65 o 
  -4  -1   2      985.42      968.48      8.38 o 
  -3  -1   2     2112.04     2122.15      9.74 o 
  -2  -1   2      319.82      282.26      2.45 o 
  -1  -1   2       92.92       77.95      2.51 o 
   0  -1   2     2029.76     2141.22     24.50 o 
   1  -1   2      271.46      288.15      3.57 o 
   2  -1   2      599.78      560.12      6.08 o 
   3  -1   2       16.54       22.71      0.80 o 
   4  -1   2       72.73       87.76      2.48 o 
   5  -1   2      545.05      539.61      4.26 o 
   6  -1   2       36.33       31.02      1.71 o 
   7  -1   2       10.56       12.80      1.47 o 
   8  -1   2       63.78       62.33      4.38 o 
   9  -1   2       66.16       79.63      5.21 o 
  -9   0   2       76.11       80.93      5.24 o 
  -8   0   2        4.98       10.42      1.39 o 
  -7   0   2       15.89       21.25      1.69 o 
  -6   0   2      276.13      297.76      5.15 o 
  -5   0   2     2151.88     2017.94     27.55 o 
  -4   0   2        0.23        1.86      0.29 o 
  -3   0   2     1994.79     1963.66      7.86 o 
  -2   0   2      342.30      368.14      3.15 o 
  -1   0   2        1.65       17.27      1.86 o 
   1   0   2     1206.58     1326.83      5.72 o 
   2   0   2     5429.72     5331.92     20.39 o 
   3   0   2     1527.83     1483.29      5.83 o 
   4   0   2     1121.48     1099.39      5.25 o 
   5   0   2      196.81      196.86      2.43 o 
   6   0   2      336.77      347.64      5.31 o 
   7   0   2      214.49      200.83      6.89 o 
   8   0   2       63.27       53.96      4.06 o 
   9   0   2        5.97        7.67      2.19 o 
  -9   1   2       36.84       38.34      2.57 o 
  -8   1   2      126.80      124.24      4.04 o 
  -7   1   2      113.08      127.84      3.73 o 
  -6   1   2      390.69      426.96      6.16 o 
  -5   1   2      234.41      224.74      4.08 o 
  -4   1   2       26.58       41.25      0.98 o 
  -3   1   2      176.54      185.58      1.85 o 
  -2   1   2    16341.83    16562.61     91.93 o 
  -1   1   2     1239.19     1359.84      6.69 o 
   0   1   2     5917.97     6011.17     12.90 o 
   1   1   2       14.84       30.61      0.53 o 
   2   1   2      428.23      403.43      2.92 o 
   3   1   2     1242.82     1137.30      4.64 o 
   4   1   2     2279.96     2253.12      8.40 o 
   5   1   2       11.47       15.74      1.87 o 
   6   1   2        1.80        2.13      1.20 o 
   7   1   2       84.62       85.11      4.65 o 
   8   1   2        1.34        3.30      1.81 o 
   9   1   2       26.20       33.79      3.86 o 
  -9   2   2        1.26        2.79      1.23 o 
  -8   2   2       29.22       32.89      2.23 o 
  -7   2   2      179.85      181.50      4.52 o 
  -6   2   2        9.56       12.56      1.19 o 
  -5   2   2        1.09       -0.32      0.39 o 
  -4   2   2       11.77        9.92      0.68 o 
  -3   2   2       73.05       85.78      2.02 o 
  -2   2   2     3364.42     3596.37     10.61 o 
  -1   2   2     5030.15     5403.07     10.19 o 
   0   2   2       21.70       56.94      1.71 o 
   1   2   2     1648.13     1647.46      6.14 o 
   2   2   2     3025.28     2905.98      6.67 o 
   3   2   2      331.62      325.11      2.60 o 
   4   2   2     2420.65     2313.27      7.95 o 
   5   2   2      187.20      175.27      3.07 o 
   6   2   2       88.19       90.63      2.45 o 
   7   2   2       34.55       32.77      3.13 o 
   8   2   2        1.40        3.86      1.77 o 
   9   2   2        5.98        7.67      2.13 o 
  -9   3   2        5.39        4.98      1.16 o 
  -8   3   2       14.50       15.67      1.65 o 
  -7   3   2      200.14      190.17      7.86 o 
  -6   3   2       12.98        9.94      0.82 o 
  -5   3   2      499.29      480.02      8.33 o 
  -4   3   2    10706.01    10751.32     70.27 o 
  -3   3   2     1052.27     1085.92     14.54 o 
  -2   3   2        5.17        4.21      1.38 o 
  -1   3   2       70.08       75.34      1.50 o 
   0   3   2     3899.20     3761.13     23.71 o 
   1   3   2     1711.21     1754.62      8.83 o 
   2   3   2      138.31      155.16      1.54 o 
   3   3   2      409.63      404.94      8.41 o 
   4   3   2      197.55      219.92      3.33 o 
   5   3   2       15.34       18.37      1.17 o 
   6   3   2       19.93       23.54      1.43 o 
   7   3   2      193.45      203.83      6.89 o 
   8   3   2       18.85       20.43      2.94 o 
  -9   4   2        0.07       -0.41      1.18 o 
  -8   4   2        1.98        0.07      1.04 o 
  -7   4   2       76.24       75.87      4.75 o 
  -6   4   2       40.70       42.75      1.89 o 
  -5   4   2       23.00       31.67      1.58 o 
  -4   4   2       88.21      103.60      2.56 o 
  -3   4   2     2252.72     2215.34     14.23 o 
  -2   4   2     1388.67     1485.67     11.13 o 
  -1   4   2       23.82       15.91      0.73 o 
   0   4   2      372.82      399.33      3.71 o 
   1   4   2      773.76      732.45      7.18 o 
   2   4   2       65.96       84.45      1.23 o 
   3   4   2       92.90      107.20      2.03 o 
   4   4   2        2.60        0.67      0.78 o 
   5   4   2      435.88      424.60     11.08 o 
   6   4   2        8.30       12.55      1.52 o 
   7   4   2        7.22        8.43      2.08 o 
   8   4   2        5.32        8.01      2.40 o 
  -9   5   2      165.73      171.14      5.46 o 
  -8   5   2       21.40       18.09      1.90 o 
  -7   5   2       68.63       63.12      2.56 o 
  -6   5   2      886.25      883.35     17.21 o 
  -5   5   2      173.91      198.69      6.16 o 
  -4   5   2        0.19        1.39      0.83 o 
  -3   5   2       83.52       90.43      3.18 o 
  -2   5   2        0.44        3.03      0.69 o 
  -1   5   2       58.20       40.78      1.25 o 
   0   5   2     1214.64     1271.27      9.65 o 
   1   5   2       17.49       15.50      0.72 o 
   2   5   2      286.69      259.83      2.60 o 
   3   5   2      255.49      265.03      4.85 o 
   4   5   2        1.81        2.76      0.95 o 
   5   5   2      471.12      467.19      7.34 o 
   6   5   2       17.52       20.51      3.11 o 
   7   5   2        9.89       18.92      2.95 o 
  -9   6   2        4.58        6.95      1.55 o 
  -8   6   2       27.64       19.09      2.85 o 
  -7   6   2        0.21       -0.33      0.90 o 
  -6   6   2      178.91      180.48      4.25 o 
  -5   6   2      260.34      268.92      6.22 o 
  -4   6   2       92.02       86.44      3.55 o 
  -3   6   2      110.47       89.13      3.42 o 
  -2   6   2      134.61      136.95      4.03 o 
  -1   6   2      210.60      206.43      4.83 o 
   0   6   2      332.10      331.15      6.62 o 
   1   6   2       32.02       43.39      1.44 o 
   2   6   2       22.40       19.94      1.50 o 
   3   6   2       37.58       33.30      1.99 o 
   4   6   2        0.38        0.06      0.98 o 
   5   6   2        1.65        0.79      1.01 o 
   6   6   2       18.01       15.30      1.78 o 
   7   6   2        4.97        8.98      2.82 o 
  -8   7   2       70.66       80.26      5.40 o 
  -7   7   2       34.82       42.44      2.71 o 
  -6   7   2        0.89        1.42      1.63 o 
  -5   7   2       90.75       78.49      3.76 o 
  -4   7   2      109.53       97.62      4.00 o 
  -3   7   2      432.76      443.55      8.06 o 
  -2   7   2     1706.53     1616.93     14.91 o 
  -1   7   2        4.73        1.64      0.96 o 
   0   7   2       85.41       99.02      3.46 o 
   1   7   2      434.52      415.80      6.09 o 
   2   7   2        1.76       -0.49      1.14 o 
   3   7   2      162.47      179.70      4.72 o 
   4   7   2      172.15      190.91      5.10 o 
   5   7   2      110.33      123.67      4.50 o 
   6   7   2       17.65       16.18      2.78 o 
  -8   8   2       86.47       84.22      3.62 o 
  -7   8   2       19.76       17.70      1.84 o 
  -6   8   2       68.83       67.65      6.24 o 
  -5   8   2      111.82      128.57      5.06 o 
  -4   8   2        3.55        2.43      1.16 o 
  -3   8   2      256.52      258.93      6.61 o 
  -2   8   2       12.11       19.80      1.98 o 
  -1   8   2       56.59       57.79      3.03 o 
   0   8   2        5.02       -0.11      1.07 o 
   1   8   2        2.37        0.50      1.08 o 
   2   8   2       29.90       29.66      2.93 o 
   3   8   2       15.79       16.08      2.40 o 
   4   8   2        6.43        4.47      1.90 o 
   5   8   2       22.58       32.88      3.78 o 
  -7   9   2       65.53       62.66      3.20 o 
  -6   9   2        8.90        7.72      2.11 o 
  -5   9   2       66.17       63.40      3.87 o 
  -4   9   2      318.40      301.65      7.88 o 
  -3   9   2        5.50        1.83      1.16 o 
  -2   9   2      160.58      130.99      4.91 o 
  -1   9   2        1.29       -0.79      1.21 o 
   0   9   2      105.46       90.36      3.87 o 
   1   9   2        0.47       -1.47      1.79 o 
   2   9   2      143.15      170.63      7.05 o 
   3   9   2       72.74       81.16      5.19 o 
   4   9   2       12.06       10.22      2.26 o 
  -6  10   2       21.10       20.28      2.00 o 
  -5  10   2        7.39        3.69      1.40 o 
  -4  10   2        0.60        0.58      1.58 o 
  -3  10   2       32.46       34.25      2.87 o 
  -2  10   2       45.89       54.09      3.47 o 
  -1  10   2       78.60       69.27      3.81 o 
   0  10   2        5.32        1.45      1.63 o 
   1  10   2        1.41        0.96      1.58 o 
   2  10   2       77.62       82.14      5.40 o 
   3  10   2        2.05       10.35      2.66 o 
  -5  11   2        1.56       -0.72      1.60 o 
  -4  11   2       27.95       27.50      2.95 o 
  -3  11   2        0.11       -1.18      1.47 o 
  -2  11   2       17.26       13.47      2.10 o 
  -1  11   2       22.06       23.54      2.52 o 
   0  11   2       15.94       13.38      2.26 o 
   1  11   2       59.74       62.96      4.97 o 
   2  11   2       19.89       29.31      3.86 o 
  -1 -11   3        6.25        6.28      2.13 o 
   0 -11   3      136.45      162.08      7.57 o 
   1 -11   3       91.82       86.23      4.55 o 
   2 -11   3        0.01        0.99      1.45 o 
   3 -11   3       14.32       15.74      2.53 o 
   4 -11   3      114.71      132.30      6.08 o 
   5 -11   3       45.31       46.12      3.87 o 
  -3 -10   3       33.68       48.44      4.34 o 
  -2 -10   3       10.20       10.39      2.36 o 
  -1 -10   3      208.37      225.84      8.53 o 
   0 -10   3      246.97      263.53      9.00 o 
   1 -10   3      142.05      141.05      5.55 o 
   2 -10   3      115.08      112.51      5.16 o 
   3 -10   3        6.35       11.93      2.09 o 
   4 -10   3       77.10       80.97      4.67 o 
   5 -10   3       17.89       14.21      2.30 o 
   6 -10   3        0.80        0.61      1.48 o 
  -4  -9   3        1.27       -0.47      1.94 o 
  -3  -9   3       40.21       46.62      4.12 o 
  -2  -9   3      162.98      163.04      8.88 o 
  -1  -9   3       30.71       32.47      2.16 o 
   0  -9   3       32.85       27.84      2.41 o 
   1  -9   3       40.45       37.79      2.87 o 
   2  -9   3      247.13      255.16      7.14 o 
   3  -9   3       15.25       13.09      1.89 o 
   4  -9   3       12.24        7.31      1.68 o 
   5  -9   3       12.21       13.46      2.14 o 
   6  -9   3        3.23        3.47      1.62 o 
   7  -9   3        1.00       -1.11      1.71 o 
  -5  -8   3        6.15       11.32      2.66 o 
  -4  -8   3       52.58       49.90      4.04 o 
  -3  -8   3      205.00      213.85     11.04 o 
  -2  -8   3      421.12      445.39     14.09 o 
  -1  -8   3       34.10       29.32      1.91 o 
   0  -8   3      200.35      181.14      6.76 o 
   1  -8   3       54.80       50.06      2.99 o 
   2  -8   3        0.93       -1.14      1.24 o 
   3  -8   3       52.21       46.05      3.06 o 
   4  -8   3      297.58      296.84      7.75 o 
   5  -8   3      199.10      190.13      6.48 o 
   6  -8   3      105.16      111.48      5.17 o 
   7  -8   3        8.83        8.67      1.99 o 
   8  -8   3       31.39       32.70      3.20 o 
  -6  -7   3       32.00       37.93      3.89 o 
  -5  -7   3        0.56        2.25      1.87 o 
  -4  -7   3       80.17       76.32      3.08 o 
  -3  -7   3        4.89        5.82      1.06 o 
  -2  -7   3        1.47        1.42      0.72 o 
  -1  -7   3       81.79       74.98      2.06 o 
   0  -7   3      215.11      212.00      4.03 o 
   1  -7   3      252.33      219.04      5.56 o 
   2  -7   3      166.58      178.48      5.21 o 
   3  -7   3       17.14       21.24      2.04 o 
   4  -7   3      102.84      110.59      4.53 o 
   5  -7   3      266.58      268.11      7.20 o 
   6  -7   3       10.50       14.38      2.20 o 
   7  -7   3       45.93       46.58      3.41 o 
   8  -7   3       51.75       55.25      4.57 o 
  -7  -6   3        1.73        4.59      2.34 o 
  -6  -6   3       92.25       98.93      5.54 o 
  -5  -6   3      340.14      336.61      9.39 o 
  -4  -6   3      632.77      650.09     11.39 o 
  -3  -6   3      174.34      169.46      6.15 o 
  -2  -6   3       62.82       65.36      2.45 o 
  -1  -6   3      828.63      833.54      9.22 o 
   0  -6   3      171.78      153.42      3.26 o 
   1  -6   3       82.05      103.59      2.79 o 
   2  -6   3      975.68      932.95     10.03 o 
   3  -6   3        0.69       -0.11      0.91 o 
   4  -6   3      323.55      291.04      6.86 o 
   5  -6   3        0.05       -0.32      1.14 o 
   6  -6   3      218.99      215.57      6.35 o 
   7  -6   3       33.46       33.34      2.16 o 
   8  -6   3        0.02       -0.32      1.58 o 
   9  -6   3       12.24        9.52      1.73 o 
  -7  -5   3        4.52        3.20      2.00 o 
  -6  -5   3      112.25      108.19      5.51 o 
  -5  -5   3        5.52        6.31      1.77 o 
  -4  -5   3        3.42        1.80      0.76 o 
  -3  -5   3      531.05      529.39     11.97 o 
  -2  -5   3       11.50       12.99      0.93 o 
  -1  -5   3     2474.86     2392.02     20.53 o 
   0  -5   3       93.26       94.75      2.14 o 
   1  -5   3      636.31      665.27      4.19 o 
   2  -5   3      102.57      107.19      2.06 o 
   3  -5   3       45.75       34.12      1.53 o 
   4  -5   3       18.36       14.90      1.66 o 
   5  -5   3       71.13       64.71      3.20 o 
   6  -5   3        4.75        4.07      1.02 o 
   7  -5   3       94.03       97.03      3.25 o 
   8  -5   3      121.59      121.19      4.34 o 
   9  -5   3       69.06       71.79      3.68 o 
  -8  -4   3       12.29       17.39      2.86 o 
  -7  -4   3       82.82       73.83      4.77 o 
  -6  -4   3        0.15        0.93      1.21 o 
  -5  -4   3      962.14      908.01     32.75 o 
  -4  -4   3       55.19       59.88      2.27 o 
  -3  -4   3       96.81       89.04      2.56 o 
  -2  -4   3      401.66      422.46      6.20 o 
  -1  -4   3        0.09        1.08      0.72 o 
   0  -4   3      796.99      757.18      3.98 o 
   1  -4   3       69.85       61.66      1.21 o 
   2  -4   3      210.66      212.06      2.80 o 
   3  -4   3      150.46      129.15      2.75 o 
   4  -4   3      523.42      544.46      8.26 o 
   5  -4   3       95.88       94.89      3.73 o 
   6  -4   3      165.44      170.11      3.80 o 
   7  -4   3       27.74       20.48      1.74 o 
   8  -4   3      100.64      100.09      6.93 o 
   9  -4   3      122.17      131.83      6.80 o 
  -8  -3   3       39.78       32.84      3.32 o 
  -7  -3   3       27.33       24.39      1.55 o 
  -6  -3   3        3.60        3.01      0.77 o 
  -5  -3   3     1182.90     1167.77      8.32 o 
  -4  -3   3       38.26       53.87      2.04 o 
  -3  -3   3     1022.49      999.58     15.61 o 
  -2  -3   3     4807.94     4768.26     53.89 o 
  -1  -3   3     2921.63     2907.44      8.38 o 
   0  -3   3      406.56      410.46      3.89 o 
   1  -3   3      552.36      529.85      3.65 o 
   2  -3   3      119.66      109.77      3.07 o 
   3  -3   3       34.98       22.78      1.14 o 
   4  -3   3      617.65      589.20      8.01 o 
   5  -3   3       33.62       39.48      1.66 o 
   6  -3   3      576.56      600.42      5.73 o 
   7  -3   3       63.14       60.10      2.68 o 
   8  -3   3       16.65       18.74      2.74 o 
   9  -3   3        0.67       -0.28      2.05 o 
  -9  -2   3        0.01       -1.71      1.95 o 
  -8  -2   3       29.91       29.87      3.17 o 
  -7  -2   3       64.65       62.70      2.72 o 
  -6  -2   3       34.44       27.69      1.40 o 
  -5  -2   3       56.68       59.29      1.83 o 
  -4  -2   3       19.16       18.31      1.27 o 
  -3  -2   3       10.66        5.49      0.56 o 
  -2  -2   3        3.74        4.41      0.59 o 
  -1  -2   3      552.16      554.11      8.04 o 
   0  -2   3      495.04      538.15      3.92 o 
   1  -2   3     5100.71     5077.61     12.17 o 
   2  -2   3       48.47       64.13      2.31 o 
   3  -2   3       43.75       48.62      2.40 o 
   4  -2   3      200.16      230.63     14.56 o 
   5  -2   3      234.22      220.99      2.69 o 
   6  -2   3      399.76      382.06      6.91 o 
   7  -2   3        8.37        4.14      0.94 o 
   8  -2   3       10.30       14.86      2.49 o 
   9  -2   3       56.58       74.10      5.28 o 
  -9  -1   3        0.58        0.20      1.49 o 
  -8  -1   3        3.04        4.99      1.15 o 
  -7  -1   3       33.80       39.17      2.23 o 
  -6  -1   3        1.88        1.78      0.76 o 
  -5  -1   3       63.97       61.79      1.83 o 
  -4  -1   3     3470.02     3386.36     21.52 o 
  -3  -1   3     2517.36     2487.21     13.93 o 
  -2  -1   3     1232.10     1278.04      8.82 o 
  -1  -1   3     4005.67     4160.26     39.51 o 
   0  -1   3      114.11      115.18      1.65 o 
   1  -1   3     6905.36     7163.40     14.45 o 
   2  -1   3     1388.37     1481.01     10.58 o 
   3  -1   3       99.17      105.74      1.73 o 
   4  -1   3       81.04       81.35      1.71 o 
   5  -1   3      202.03      206.44      2.34 o 
   6  -1   3      102.94      103.18      2.99 o 
   7  -1   3      509.76      544.24     11.43 o 
   8  -1   3       73.58       84.02      5.11 o 
   9  -1   3        0.82        2.31      1.91 o 
  -9   0   3        2.19        2.79      2.68 o 
  -8   0   3       24.03       20.89      1.81 o 
  -7   0   3      138.95      141.14      3.92 o 
  -6   0   3       24.43       25.07      1.66 o 
  -5   0   3      293.37      305.90      4.76 o 
  -4   0   3       13.84       19.55      0.68 o 
  -3   0   3      872.51      826.13      5.25 o 
  -2   0   3     1057.19     1087.69      7.34 o 
  -1   0   3     1937.67     2086.13     17.90 o 
   0   0   3      463.97      542.83      3.42 o 
   1   0   3      159.92      187.10      2.00 o 
   2   0   3     3462.43     3472.10     12.71 o 
   3   0   3      172.09      179.99      1.86 o 
   4   0   3      393.66      383.60      4.03 o 
   5   0   3        7.38        5.78      0.52 o 
   6   0   3        7.10        3.72      1.19 o 
   7   0   3      143.47      164.59      6.35 o 
   8   0   3       20.28       22.53      2.85 o 
   9   0   3        5.25        7.20      2.45 o 
  -9   1   3       15.16       12.01      1.62 o 
  -8   1   3        7.49        9.25      1.44 o 
  -7   1   3       32.13       32.89      2.04 o 
  -6   1   3      835.78      828.66      8.64 o 
  -5   1   3      428.75      411.36      5.52 o 
  -4   1   3      202.78      179.12      2.07 o 
  -3   1   3     5021.97     5175.43     13.22 o 
  -2   1   3        0.91        1.91      0.29 o 
  -1   1   3     1049.03     1121.20      5.14 o 
   0   1   3      604.59      663.19      3.60 o 
   1   1   3     4568.99     4767.78     17.14 o 
   2   1   3      597.03      580.49      4.88 o 
   3   1   3     2121.30     2282.63      9.25 o 
   4   1   3      736.30      715.31      7.17 o 
   5   1   3     1489.33     1494.48      9.16 o 
   6   1   3      113.12      114.97      4.98 o 
   7   1   3       51.73       73.84      4.46 o 
   8   1   3        4.10        6.68      2.19 o 
   9   1   3       81.38       94.25      5.92 o 
  -9   2   3       96.96      110.91      4.14 o 
  -8   2   3       17.31       20.47      1.87 o 
  -7   2   3       28.32       31.91      2.02 o 
  -6   2   3       26.91       19.69      1.48 o 
  -5   2   3       28.82       18.75      0.93 o 
  -4   2   3       54.93       56.33      1.95 o 
  -3   2   3      916.44     1025.09      9.46 o 
  -2   2   3        9.47        9.69      1.92 o 
  -1   2   3       14.64       14.01      0.51 o 
   0   2   3    22785.32    21424.68     45.34 o 
   1   2   3     5564.35     5553.43     28.24 o 
   2   2   3        4.67        4.05      0.29 o 
   3   2   3      123.05      162.74      1.60 o 
   4   2   3      110.04      106.71      2.22 o 
   5   2   3      500.96      479.95      5.11 o 
   6   2   3      272.81      253.45      4.08 o 
   7   2   3        1.58        3.53      1.59 o 
   8   2   3       19.15       13.57      2.46 o 
   9   2   3        2.07       -0.10      1.91 o 
  -9   3   3        9.20        6.75      1.37 o 
  -8   3   3       44.05       57.10      2.90 o 
  -7   3   3        2.00        2.74      0.94 o 
  -6   3   3       16.86       13.27      0.89 o 
  -5   3   3        0.00        0.81      0.53 o 
  -4   3   3       30.95       32.56      1.44 o 
  -3   3   3       41.94       36.17      1.36 o 
  -2   3   3     1247.52     1322.81      5.80 o 
  -1   3   3        2.02       19.56     11.72 o 
   0   3   3      434.87      413.22      2.42 o 
   1   3   3      751.47      793.93      4.46 o 
   2   3   3       79.02       77.20      1.12 o 
   3   3   3      440.65      476.20      3.21 o 
   4   3   3      187.32      165.74      2.96 o 
   5   3   3        0.35        0.41      0.61 o 
   6   3   3       80.44       88.53      2.59 o 
   7   3   3      118.69      111.90      4.05 o 
   8   3   3        3.68        1.30      1.57 o 
  -9   4   3        2.62        0.77      2.28 o 
  -8   4   3        8.54        6.92      1.27 o 
  -7   4   3       13.71        9.55      1.55 o 
  -6   4   3      126.51      102.81      2.85 o 
  -5   4   3      165.36      157.42      4.70 o 
  -4   4   3      330.61      320.70      4.49 o 
  -3   4   3     1355.98     1394.47      8.77 o 
  -2   4   3     5981.71     5989.78     47.58 o 
  -1   4   3     1307.14     1234.08      7.07 o 
   0   4   3      121.21      133.59      1.67 o 
   1   4   3      131.77      135.39      2.94 o 
   2   4   3      262.64      275.09      2.74 o 
   3   4   3       17.15       16.79      1.22 o 
   4   4   3        0.82        1.62      0.71 o 
   5   4   3       83.01       80.36      4.25 o 
   6   4   3        1.62       -0.45      1.04 o 
   7   4   3        6.18        6.07      1.74 o 
   8   4   3       38.26       50.48      4.42 o 
  -9   5   3        1.58        1.05      2.31 o 
  -8   5   3       21.56       30.00      4.28 o 
  -7   5   3      226.89      200.38      4.42 o 
  -6   5   3       53.15       43.27      3.83 o 
  -5   5   3        1.41        8.30      4.89 o 
  -4   5   3      181.02      153.56      5.34 o 
  -3   5   3      190.11      167.32      4.36 o 
  -2   5   3        5.32       12.34      0.89 o 
  -1   5   3      165.12      157.16      2.99 o 
   0   5   3       61.88       67.47      1.62 o 
   1   5   3      535.42      534.35      8.03 o 
   2   5   3      118.84      102.39      2.01 o 
   3   5   3       86.85       75.82      2.65 o 
   4   5   3      897.39      886.16      9.50 o 
   5   5   3       11.57        7.68      1.28 o 
   6   5   3       12.04        9.13      1.49 o 
   7   5   3       62.33       60.70      3.19 o 
  -9   6   3        7.33        8.99      1.69 o 
  -8   6   3      101.14      100.00      5.74 o 
  -7   6   3      129.73      131.14      4.20 o 
  -6   6   3       98.07       81.46      2.92 o 
  -5   6   3       45.46       29.49      1.77 o 
  -4   6   3      206.76      226.64      4.31 o 
  -3   6   3      945.13      913.02     10.93 o 
  -2   6   3        0.38       -0.02      0.70 o 
  -1   6   3      233.50      199.02      3.57 o 
   0   6   3      165.07      150.45      3.11 o 
   1   6   3       48.97       34.51      1.54 o 
   2   6   3      143.73      132.15      7.47 o 
   3   6   3        0.08        1.83      0.89 o 
   4   6   3        0.16        0.16      1.15 o 
   5   6   3       13.44       15.27      1.64 o 
   6   6   3       34.60       35.85      2.52 o 
   7   6   3      160.54      179.07     12.31 o 
  -8   7   3       14.04       11.61      2.62 o 
  -7   7   3       27.49       17.18      1.65 o 
  -6   7   3       17.70       16.91      1.69 o 
  -5   7   3       74.41       74.32      3.61 o 
  -4   7   3       38.11       34.15      2.48 o 
  -3   7   3        0.08       -0.32      1.15 o 
  -2   7   3        4.77        3.19      1.07 o 
  -1   7   3      245.29      242.73      5.66 o 
   0   7   3      392.45      364.67      5.24 o 
   1   7   3        8.87        4.67      0.81 o 
   2   7   3      826.92      832.27      9.87 o 
   3   7   3        0.67        0.73      0.86 o 
   4   7   3        4.01        3.84      1.16 o 
   5   7   3       12.97       10.34      1.66 o 
   6   7   3        0.91       -1.48      1.48 o 
  -8   8   3       14.94       11.58      1.70 o 
  -7   8   3       13.50        7.51      1.35 o 
  -6   8   3       44.61       28.53      2.04 o 
  -5   8   3      136.46      154.39      4.24 o 
  -4   8   3       39.87       46.99      3.04 o 
  -3   8   3        6.94        3.25      1.10 o 
  -2   8   3       96.03       88.25      3.85 o 
  -1   8   3      231.87      259.78      6.27 o 
   0   8   3      271.81      250.80      5.93 o 
   1   8   3       81.87       67.14      3.00 o 
   2   8   3       10.70        9.72      1.39 o 
   3   8   3       33.62       31.21      2.29 o 
   4   8   3       36.73       31.76      2.41 o 
   5   8   3       81.23      100.95      5.97 o 
  -7   9   3       16.92       16.61      2.41 o 
  -6   9   3       10.42       13.58      2.30 o 
  -5   9   3      145.87      137.93      4.23 o 
  -4   9   3       22.44       18.37      2.22 o 
  -3   9   3        7.26        9.30      1.65 o 
  -2   9   3       12.58        8.17      1.61 o 
  -1   9   3        4.77        4.95      1.34 o 
   0   9   3      133.83      165.81      5.21 o 
   1   9   3      122.17      145.85      6.42 o 
   2   9   3       31.18       28.30      3.16 o 
   3   9   3       80.66       78.65      5.13 o 
   4   9   3        1.17        0.40      2.02 o 
  -6  10   3       10.82       16.03      1.86 o 
  -5  10   3       74.40       82.33      4.62 o 
  -4  10   3        0.97        1.51      1.39 o 
  -3  10   3       81.85       83.41      4.33 o 
  -2  10   3        1.30        2.77      1.31 o 
  -1  10   3        3.14        2.26      1.20 o 
   0  10   3      184.88      172.22      7.37 o 
   1  10   3        2.99        2.12      1.59 o 
   2  10   3       15.23       15.66      2.85 o 
   3  10   3       46.33       49.52      4.40 o 
  -5  11   3        7.03        6.42      1.88 o 
  -4  11   3        1.59        2.37      1.33 o 
  -3  11   3        0.07        1.35      1.50 o 
  -2  11   3        4.29        9.06      1.87 o 
  -1  11   3       48.69       65.45      3.91 o 
   0  11   3        0.63       -2.77      2.77 o 
   1  11   3      147.60      153.98      7.55 o 
  -1 -11   4        2.33        3.31      1.77 o 
   0 -11   4        1.98       -0.76      2.06 o 
   1 -11   4        0.10       -1.45      1.45 o 
   2 -11   4        9.21        8.14      1.89 o 
   3 -11   4        2.27        7.65      2.13 o 
   4 -11   4      128.93      137.04      6.42 o 
  -3 -10   4        0.29        1.93      1.89 o 
  -2 -10   4        4.53        4.77      2.14 o 
  -1 -10   4       15.02       13.80      1.69 o 
   0 -10   4       34.23       24.24      2.89 o 
   1 -10   4        9.25        9.59      1.89 o 
   2 -10   4        0.43        3.57      1.67 o 
   3 -10   4       10.03       11.78      2.16 o 
   4 -10   4       28.80       31.67      3.19 o 
   5 -10   4        8.09       10.09      2.23 o 
   6 -10   4       49.73       56.46      4.31 o 
  -4  -9   4       17.42       20.78      2.90 o 
  -3  -9   4      108.84      119.17      6.10 o 
  -2  -9   4       12.18       15.04      1.70 o 
  -1  -9   4      232.44      233.93      8.33 o 
   0  -9   4       54.75       46.25      1.99 o 
   1  -9   4        9.53       14.47      2.04 o 
   2  -9   4      322.91      326.45      8.26 o 
   3  -9   4      182.01      164.18      6.04 o 
   4  -9   4        9.15        8.78      1.82 o 
   5  -9   4       95.49       98.91      5.03 o 
   6  -9   4        0.02        0.13      1.40 o 
   7  -9   4        0.65       -0.80      1.57 o 
  -5  -8   4        6.88        7.28      2.35 o 
  -4  -8   4       62.78       68.84      4.67 o 
  -3  -8   4        0.11       -1.07      1.07 o 
  -2  -8   4       43.99       45.37      2.42 o 
  -1  -8   4       56.91       46.28      2.43 o 
   0  -8   4       28.35       31.04      1.88 o 
   1  -8   4       19.59       25.80      2.38 o 
   2  -8   4       49.67       34.20      2.67 o 
   3  -8   4       15.07        9.51      1.63 o 
   4  -8   4       71.93       59.11      3.57 o 
   5  -8   4       36.78       35.49      2.87 o 
   6  -8   4        0.37       -0.92      1.44 o 
   7  -8   4       20.42       21.41      2.67 o 
   8  -8   4        1.57       -0.51      1.70 o 
  -6  -7   4        1.04        0.68      1.59 o 
  -5  -7   4      595.43      646.27     13.54 o 
  -4  -7   4        2.34        3.05      1.08 o 
  -3  -7   4       98.43       89.19      3.24 o 
  -2  -7   4      115.42      110.61      4.32 o 
  -1  -7   4      540.74      549.64      8.56 o 
   0  -7   4      769.61      752.36     20.12 o 
   1  -7   4       21.31       23.65      1.94 o 
   2  -7   4       12.90        7.89      1.43 o 
   3  -7   4       25.56       19.48      2.07 o 
   4  -7   4      264.62      263.17      7.09 o 
   5  -7   4        0.00       -0.64      1.21 o 
   6  -7   4      416.00      412.10      9.35 o 
   7  -7   4       62.79       63.96      4.04 o 
   8  -7   4       48.89       49.92      4.48 o 
  -7  -6   4       11.48       16.86      3.02 o 
  -6  -6   4       24.67       25.26      3.04 o 
  -5  -6   4       71.09       67.48      3.02 o 
  -4  -6   4       85.64       84.36      3.14 o 
  -3  -6   4       76.17       77.57      2.83 o 
  -2  -6   4      263.71      268.82      4.94 o 
  -1  -6   4        7.20        5.32      0.71 o 
   0  -6   4        0.95        2.57      0.62 o 
   1  -6   4      403.66      361.86      9.12 o 
   2  -6   4        2.48        3.75      1.14 o 
   3  -6   4      738.50      761.49      7.43 o 
   4  -6   4        4.20        1.58      1.19 o 
   5  -6   4       42.01       41.71      2.93 o 
   6  -6   4       58.22       57.60      3.51 o 
   7  -6   4       89.05      104.83      4.74 o 
   8  -6   4        2.87        1.12      1.74 o 
  -7  -5   4       70.32       82.27      5.20 o 
  -6  -5   4       17.09       15.80      3.35 o 
  -5  -5   4       20.21       19.80      1.64 o 
  -4  -5   4       35.41       32.15      1.93 o 
  -3  -5   4      488.35      460.97      6.29 o 
  -2  -5   4      452.47      456.93      4.38 o 
  -1  -5   4      835.73      891.65      6.14 o 
   0  -5   4       13.90       13.16      0.64 o 
   1  -5   4      646.82      623.98      4.82 o 
   2  -5   4     1282.34     1325.23      7.64 o 
   3  -5   4       15.29       12.02      0.82 o 
   4  -5   4      248.04      254.06      8.03 o 
   5  -5   4       42.99       39.91      2.70 o 
   6  -5   4      380.85      362.10      7.95 o 
   7  -5   4       78.61       75.82      2.90 o 
   8  -5   4        2.11        0.09      1.16 o 
   9  -5   4        1.60        2.39      2.02 o 
  -8  -4   4       15.87       10.72      2.55 o 
  -7  -4   4        6.95        5.04      1.76 o 
  -6  -4   4       77.06       76.24      3.03 o 
  -5  -4   4      210.70      201.45      4.52 o 
  -4  -4   4      466.61      488.21      6.47 o 
  -3  -4   4        0.17        0.14      0.58 o 
  -2  -4   4       12.37       33.90      1.55 o 
  -1  -4   4     2703.91     2810.25      9.44 o 
   0  -4   4      273.09      231.38      2.73 o 
   1  -4   4     4261.63     4167.26     12.64 o 
   2  -4   4      794.66      711.85     10.02 o 
   3  -4   4      102.09       91.16      2.44 o 
   4  -4   4      400.67      448.50     20.31 o 
   5  -4   4       55.62       68.11      3.25 o 
   6  -4   4       74.36       62.31      3.23 o 
   7  -4   4        0.56       -0.05      0.91 o 
   8  -4   4      213.38      212.47      8.45 o 
   9  -4   4       10.19        8.93      2.26 o 
  -8  -3   4       15.99       11.43      2.11 o 
  -7  -3   4        7.68        6.95      1.06 o 
  -6  -3   4      124.29      133.81      3.13 o 
  -5  -3   4      449.08      420.94      6.14 o 
  -4  -3   4      191.94      197.74      5.20 o 
  -3  -3   4     1381.61     1362.61     28.09 o 
  -2  -3   4      118.56      136.14      2.72 o 
  -1  -3   4      341.54      325.94      4.98 o 
   0  -3   4      110.69      131.20      1.92 o 
   1  -3   4      202.73      181.70      1.96 o 
   2  -3   4      444.53      480.28     19.02 o 
   3  -3   4      260.61      257.63      5.52 o 
   4  -3   4      416.39      422.02      7.66 o 
   5  -3   4     1085.52     1035.26     15.53 o 
   6  -3   4      162.10      164.01      3.12 o 
   7  -3   4        2.33        2.00      0.92 o 
   8  -3   4       27.21       32.25      3.30 o 
   9  -3   4       11.35        6.99      2.15 o 
  -9  -2   4        1.27        2.78      1.89 o 
  -8  -2   4       48.48       41.47      2.52 o 
  -7  -2   4       38.35       35.50      2.16 o 
  -6  -2   4      126.68      119.36      2.86 o 
  -5  -2   4        2.08        2.21      0.73 o 
  -4  -2   4      152.37      121.65      2.36 o 
  -3  -2   4     1018.74     1005.29      6.02 o 
  -2  -2   4      294.38      247.72      4.21 o 
  -1  -2   4     3225.01     3161.07     26.32 o 
   0  -2   4    17427.99    17967.02    150.11 o 
   1  -2   4     2063.42     2092.65     12.56 o 
   2  -2   4     1676.29     1740.83     12.60 o 
   3  -2   4       17.92       28.45      1.86 o 
   4  -2   4      298.28      289.47      4.05 o 
   5  -2   4      106.22       91.77      2.02 o 
   6  -2   4      535.20      542.81      7.03 o 
   7  -2   4        8.70        9.10      1.76 o 
   8  -2   4        1.67       -0.09      1.50 o 
   9  -2   4       98.01      107.29      6.27 o 
  -9  -1   4       18.66       22.19      2.06 o 
  -8  -1   4      120.44      125.45      4.15 o 
  -7  -1   4       15.22       13.55      1.46 o 
  -6  -1   4       37.87       39.52      2.01 o 
  -5  -1   4      124.31      133.48      2.64 o 
  -4  -1   4      101.41       99.14      2.05 o 
  -3  -1   4      613.19      640.94      5.14 o 
  -2  -1   4      430.67      415.92      7.18 o 
  -1  -1   4      940.54      904.35     12.17 o 
   0  -1   4       39.30       36.02      1.07 o 
   1  -1   4     2020.13     2073.25      9.30 o 
   2  -1   4      613.54      661.48      7.57 o 
   3  -1   4     2072.24     2154.73      7.74 o 
   4  -1   4      442.72      421.15      5.64 o 
   5  -1   4        6.16        3.07      0.45 o 
   6  -1   4        0.03       -0.26      1.30 o 
   7  -1   4        4.63        9.37      1.99 o 
   8  -1   4       12.49       11.71      2.41 o 
   9  -1   4       54.40       44.45      4.12 o 
  -9   0   4       24.40       25.66      2.19 o 
  -8   0   4       65.26       62.14      2.90 o 
  -7   0   4       20.59       19.10      1.57 o 
  -6   0   4      118.81      117.43      3.29 o 
  -5   0   4        1.64        3.51      0.76 o 
  -4   0   4        0.29        5.01      0.44 o 
  -3   0   4       32.71       20.69      0.85 o 
  -2   0   4    11218.36    10969.84     19.45 o 
  -1   0   4     4130.86     4184.78     20.79 o 
   0   0   4      453.97      462.51      3.19 o 
   1   0   4      614.97      616.92      4.30 o 
   2   0   4        5.63       10.25      2.44 o 
   3   0   4      944.29      972.03      8.13 o 
   4   0   4      595.10      638.66      4.77 o 
   5   0   4      160.66      162.43      3.76 o 
   6   0   4        3.79        5.05      1.66 o 
   7   0   4       42.83       42.14      3.35 o 
   8   0   4       29.38       31.53      3.35 o 
   9   0   4      121.87      162.88      7.65 o 
  -9   1   4        0.23       -1.06      1.25 o 
  -8   1   4        8.66        7.05      1.29 o 
  -7   1   4      248.00      235.41     12.36 o 
  -6   1   4      226.50      199.89      4.30 o 
  -5   1   4      757.09      703.86      5.05 o 
  -4   1   4      277.56      289.14      2.70 o 
  -3   1   4      455.85      463.29      4.73 o 
  -2   1   4       89.26       81.76      1.39 o 
  -1   1   4     1293.24     1289.98      7.92 o 
   0   1   4        5.01       11.63      0.44 o 
   1   1   4     1440.72     1538.01      8.67 o 
   2   1   4       19.88       21.51      0.76 o 
   3   1   4      630.15      608.31      2.76 o 
   4   1   4     3046.57     3052.98      9.98 o 
   5   1   4      110.90      108.13      2.00 o 
   6   1   4       33.83       33.00      1.81 o 
   7   1   4       69.66       64.65      4.23 o 
   8   1   4       46.17       39.47      3.80 o 
   9   1   4        0.48        1.64      1.85 o 
  -9   2   4        1.90        5.02      1.37 o 
  -8   2   4      134.88      145.49      4.39 o 
  -7   2   4       90.43       87.81      3.19 o 
  -6   2   4       85.78       83.53      2.83 o 
  -5   2   4       34.65       28.51      1.26 o 
  -4   2   4      896.68      811.80     10.41 o 
  -3   2   4      897.14      887.61      5.27 o 
  -2   2   4      551.07      545.99      4.53 o 
  -1   2   4      661.59      745.97     26.39 o 
   0   2   4     1593.25     1665.02      9.78 o 
   1   2   4      120.46      132.40      1.27 o 
   2   2   4      128.61      104.66      1.50 o 
   3   2   4     1450.24     1487.86      9.12 o 
   4   2   4      723.69      650.37      6.67 o 
   5   2   4      198.52      203.30      3.39 o 
   6   2   4      263.12      237.85      4.00 o 
   7   2   4      346.17      375.22      9.97 o 
   8   2   4       48.14       46.33      4.03 o 
  -9   3   4       64.50       67.75      3.35 o 
  -8   3   4      123.04      100.53      3.74 o 
  -7   3   4       67.12       75.22      3.05 o 
  -6   3   4      104.38       98.18      2.30 o 
  -5   3   4       18.13       14.76      1.19 o 
  -4   3   4      129.65      134.33     11.30 o 
  -3   3   4        0.01        2.38      0.48 o 
  -2   3   4      432.86      434.65      5.85 o 
  -1   3   4        0.72        0.68      0.26 o 
   0   3   4      388.74      440.43      4.53 o 
   1   3   4      380.93      348.03      2.26 o 
   2   3   4     3688.59     3477.56     13.21 o 
   3   3   4       58.58       57.11      1.67 o 
   4   3   4      254.63      248.64      3.65 o 
   5   3   4        5.61        8.74      0.99 o 
   6   3   4       53.88       51.80      2.08 o 
   7   3   4        4.23        2.24      1.24 o 
   8   3   4        0.14       -2.10      2.10 o 
  -9   4   4        2.75       -0.70      1.34 o 
  -8   4   4        1.82        2.62      1.07 o 
  -7   4   4       14.24       15.06      1.48 o 
  -6   4   4        7.14        8.52      1.20 o 
  -5   4   4       40.35       48.53     12.48 o 
  -4   4   4      267.74      316.89      4.48 o 
  -3   4   4       12.46        9.29      0.89 o 
  -2   4   4      117.65      139.23      2.04 o 
  -1   4   4      188.25      211.48      6.44 o 
   0   4   4     3708.78     3699.25      8.66 o 
   1   4   4     2474.77     2482.41      6.45 o 
   2   4   4      105.01      136.96      2.10 o 
   3   4   4      138.91      133.35      3.26 o 
   4   4   4      525.27      511.27      6.78 o 
   5   4   4      252.65      257.15      5.22 o 
   6   4   4        7.19        7.85      1.25 o 
   7   4   4       18.10       10.58      2.20 o 
   8   4   4       23.05       28.09      3.62 o 
  -9   5   4        0.06        1.33      1.20 o 
  -8   5   4        0.99       -1.22      1.22 o 
  -7   5   4        1.72        0.07      1.30 o 
  -6   5   4       28.50       27.38      2.13 o 
  -5   5   4      309.42      299.12      4.92 o 
  -4   5   4      260.35      254.49      4.35 o 
  -3   5   4      456.06      450.21      5.40 o 
  -2   5   4       79.41       59.64      1.80 o 
  -1   5   4      501.38      481.64      4.30 o 
   0   5   4     3999.53     4197.03     25.66 o 
   1   5   4      464.36      493.73      4.82 o 
   2   5   4      305.81      282.42      3.01 o 
   3   5   4      461.76      412.34      6.12 o 
   4   5   4       19.18       16.07      1.52 o 
   5   5   4        3.13        2.62      1.07 o 
   6   5   4      106.34      112.08      7.57 o 
   7   5   4        0.85        0.05      1.48 o 
  -9   6   4       23.69       21.88      2.20 o 
  -8   6   4       17.82       14.91      2.52 o 
  -7   6   4        0.11        1.37      0.96 o 
  -6   6   4      260.18      261.00      5.11 o 
  -5   6   4      144.27      150.15      3.75 o 
  -4   6   4        5.81        8.40      1.19 o 
  -3   6   4      283.57      279.24      6.11 o 
  -2   6   4        0.63        3.58      0.70 o 
  -1   6   4      619.79      592.03      6.22 o 
   0   6   4      337.55      300.03      4.48 o 
   1   6   4      262.90      253.12      3.49 o 
   2   6   4      137.67      136.47      3.67 o 
   3   6   4       69.08       57.44      2.55 o 
   4   6   4       12.61       15.49      1.60 o 
   5   6   4        4.23        5.57      1.21 o 
   6   6   4      183.87      188.79      5.43 o 
   7   6   4        0.00        1.19      1.44 o 
  -8   7   4        9.94       15.97      2.73 o 
  -7   7   4      114.40      100.35      3.55 o 
  -6   7   4      126.49      123.13      5.29 o 
  -5   7   4       35.93       46.67      3.25 o 
  -4   7   4      147.48      116.54      3.36 o 
  -3   7   4      214.42      243.18      6.13 o 
  -2   7   4       58.05       76.35      3.37 o 
  -1   7   4     1307.57     1335.20     24.23 o 
   0   7   4        5.83        3.96      0.81 o 
   1   7   4      553.55      498.58      5.97 o 
   2   7   4        7.86       10.62      1.37 o 
   3   7   4       10.24       11.15      1.84 o 
   4   7   4      141.46      148.11      5.11 o 
   5   7   4       16.92       11.15      1.70 o 
   6   7   4        0.87        1.23      1.23 o 
  -8   8   4       78.35       79.96      8.83 o 
  -7   8   4        5.25        6.75      1.39 o 
  -6   8   4       11.69       14.63      1.62 o 
  -5   8   4       23.85       28.58      2.01 o 
  -4   8   4       24.59       20.74      1.67 o 
  -3   8   4        2.72        5.13      1.38 o 
  -2   8   4      211.49      203.79      5.81 o 
  -1   8   4        0.39        0.80      2.38 o 
   0   8   4      417.23      374.87      5.86 o 
   1   8   4       78.13       92.55      3.46 o 
   2   8   4       14.57       11.06      1.48 o 
   3   8   4       31.19       43.70      3.26 o 
   4   8   4      139.93      156.76      5.04 o 
   5   8   4       11.81       10.18      1.77 o 
  -7   9   4        0.62        0.99      1.14 o 
  -6   9   4       15.67       17.04      1.76 o 
  -5   9   4       79.37       98.70      4.72 o 
  -4   9   4        7.79        3.69      1.38 o 
  -3   9   4      241.76      263.51      7.18 o 
  -2   9   4       35.84       31.28      2.59 o 
  -1   9   4      105.64       99.47      4.26 o 
   0   9   4       22.48       16.01      1.45 o 
   1   9   4       43.65       45.14      2.69 o 
   2   9   4       51.78       46.66      2.82 o 
   3   9   4      135.28      133.80      4.78 o 
   4   9   4        2.26       -0.15      1.40 o 
  -6  10   4       55.96       56.31      3.36 o 
  -5  10   4        8.36        9.25      1.59 o 
  -4  10   4      187.67      194.34      6.76 o 
  -3  10   4        2.85        5.86      1.79 o 
  -2  10   4       59.44       46.58      3.29 o 
  -1  10   4        0.39       -0.65      1.17 o 
   0  10   4        0.52       -2.16      2.16 o 
   1  10   4       70.58       84.18      5.32 o 
   2  10   4       14.88       27.37      3.46 o 
   3  10   4        7.07        8.98      2.45 o 
  -4  11   4        8.50       12.28      2.19 o 
  -3  11   4       28.98       31.16      3.02 o 
  -2  11   4        6.79        8.02      1.84 o 
  -1  11   4        3.84        3.19      1.42 o 
   0  11   4        1.49       -1.63      2.38 o 
   1  11   4       28.52       41.32      4.31 o 
  -1 -11   5       18.91       26.81      3.49 o 
   0 -11   5       49.95       50.32      4.25 o 
   1 -11   5        7.80        6.13      1.73 o 
   2 -11   5        0.62        0.19      1.48 o 
   3 -11   5       16.95       19.24      2.69 o 
   4 -11   5        2.28        1.93      1.82 o 
  -3 -10   5       93.69       84.97      5.49 o 
  -2 -10   5       19.70       18.43      2.78 o 
  -1 -10   5       15.36       10.24      1.49 o 
   0 -10   5       21.40       12.26      2.04 o 
   1 -10   5      114.22      111.75      5.07 o 
   2 -10   5      317.56      332.26      8.85 o 
   3 -10   5      198.02      206.46      7.30 o 
   4 -10   5        3.28        4.66      1.86 o 
   5 -10   5       35.54       30.24      3.32 o 
   6 -10   5        8.55       14.73      2.69 o 
  -4  -9   5        3.23        1.88      1.97 o 
  -3  -9   5       44.83       43.41      2.71 o 
  -2  -9   5       13.32       12.89      3.01 o 
  -1  -9   5      183.94      185.95      9.13 o 
   0  -9   5      254.61      243.12      4.37 o 
   1  -9   5       76.13       81.59      4.16 o 
   2  -9   5      205.82      183.04      6.26 o 
   3  -9   5       45.22       50.46      3.57 o 
   4  -9   5      251.02      271.10      8.10 o 
   5  -9   5        0.84        0.86      1.50 o 
   6  -9   5       10.36       11.24      2.30 o 
   7  -9   5       28.18       37.47      3.60 o 
  -5  -8   5       55.87       54.71      4.47 o 
  -4  -8   5       17.84       18.21      1.90 o 
  -3  -8   5      210.86      202.76      5.20 o 
  -2  -8   5       18.43       17.18      1.60 o 
  -1  -8   5       38.06       43.45      2.38 o 
   0  -8   5      524.74      538.30     22.20 o 
   1  -8   5     1826.86     1856.32     18.38 o 
   2  -8   5      127.28      147.20      5.45 o 
   3  -8   5       10.23        9.74      1.87 o 
   4  -8   5       16.03       16.60      2.25 o 
   5  -8   5      139.56      124.03      5.38 o 
   6  -8   5        0.09       -1.91      1.91 o 
   7  -8   5        2.15       -1.02      1.56 o 
  -6  -7   5       26.28       28.24      3.42 o 
  -5  -7   5        1.24        1.92      1.12 o 
  -4  -7   5      294.33      301.80      9.07 o 
  -3  -7   5      168.79      161.69      4.38 o 
  -2  -7   5      214.41      206.91      6.58 o 
  -1  -7   5        0.01       -0.76      0.76 o 
   0  -7   5      408.20      405.09      6.69 o 
   1  -7   5        5.76        7.28      1.02 o 
   2  -7   5       90.43      107.54      4.46 o 
   3  -7   5       74.97       64.06      3.56 o 
   4  -7   5        9.37        8.38      1.51 o 
   5  -7   5        9.63        3.21      1.37 o 
   6  -7   5       39.60       44.74      3.30 o 
   7  -7   5       18.78       31.93      2.97 o 
   8  -7   5       35.22       29.35      3.67 o 
  -7  -6   5        1.66        2.69      2.24 o 
  -6  -6   5       77.38       78.49      4.98 o 
  -5  -6   5       23.96       21.60      2.53 o 
  -4  -6   5       74.76       74.89      3.02 o 
  -3  -6   5      233.75      224.94      5.42 o 
  -2  -6   5      614.16      589.05     19.16 o 
  -1  -6   5     1360.36     1353.98     11.26 o 
   0  -6   5      918.79      905.18     23.59 o 
   1  -6   5      101.56      105.61      2.96 o 
   2  -6   5        2.79        1.23      0.77 o 
   3  -6   5       56.15       78.69      2.51 o 
   4  -6   5       11.98       12.50      1.17 o 
   5  -6   5      259.93      269.76      7.23 o 
   6  -6   5       77.12       72.98      4.04 o 
   7  -6   5       33.71       30.15      2.78 o 
   8  -6   5       29.25       34.95      3.61 o 
  -7  -5   5        0.08       -1.97      1.97 o 
  -6  -5   5      170.79      182.53      4.91 o 
  -5  -5   5       22.40       25.54      2.19 o 
  -4  -5   5      262.39      259.06      5.15 o 
  -3  -5   5       24.64       27.43      1.66 o 
  -2  -5   5       46.27       51.58      2.10 o 
  -1  -5   5      445.18      388.49      3.97 o 
   0  -5   5        8.90        8.02      0.67 o 
   1  -5   5      429.01      455.26      7.57 o 
   2  -5   5      312.00      292.63      3.59 o 
   3  -5   5       58.21       49.47      1.59 o 
   4  -5   5     1082.71     1058.83      9.35 o 
   5  -5   5      352.81      389.04      8.27 o 
   6  -5   5      106.77       93.77      4.32 o 
   7  -5   5        2.47        1.22      1.20 o 
   8  -5   5       11.74        7.20      1.44 o 
   9  -5   5       18.71       25.32      3.51 o 
  -8  -4   5       44.48       43.59      3.97 o 
  -7  -4   5        7.25        6.59      1.24 o 
  -6  -4   5       30.93       29.20      1.98 o 
  -5  -4   5        2.64        5.66      1.13 o 
  -4  -4   5      139.99      144.00      3.64 o 
  -3  -4   5      651.44      626.56     19.34 o 
  -2  -4   5     1915.05     1877.00     18.93 o 
  -1  -4   5     1025.66     1138.07      6.40 o 
   0  -4   5      121.57      108.40      2.01 o 
   1  -4   5      403.25      363.95      3.68 o 
   2  -4   5       52.75       62.68      1.88 o 
   3  -4   5     1089.66     1078.87     15.08 o 
   4  -4   5      165.59      163.12      3.59 o 
   5  -4   5       28.35       19.93      1.45 o 
   6  -4   5        2.55        2.30      1.05 o 
   7  -4   5       32.30       31.26      2.12 o 
   8  -4   5        2.02        1.59      1.54 o 
   9  -4   5       22.99       20.09      2.93 o 
  -8  -3   5       40.90       49.60      3.96 o 
  -7  -3   5        9.88       10.08      1.44 o 
  -6  -3   5       13.51       11.55      1.44 o 
  -5  -3   5      659.24      650.38      7.79 o 
  -4  -3   5        9.38        8.91      1.03 o 
  -3  -3   5      348.64      307.12      4.51 o 
  -2  -3   5      433.73      455.22      5.04 o 
  -1  -3   5     1195.19     1316.78     13.75 o 
   0  -3   5      674.49      686.38      7.85 o 
   1  -3   5      170.18      199.17      2.49 o 
   2  -3   5     4318.06     4199.15     32.29 o 
   3  -3   5     3609.78     3910.84     22.56 o 
   4  -3   5      479.04      512.11      9.14 o 
   5  -3   5      250.52      283.83      8.94 o 
   6  -3   5       95.00       98.95      2.47 o 
   7  -3   5        2.02        2.66      1.40 o 
   8  -3   5        9.20        9.67      2.04 o 
   9  -3   5       39.68       43.87      4.18 o 
  -8  -2   5       40.51       47.60      3.15 o 
  -7  -2   5        0.00        1.30      0.97 o 
  -6  -2   5        0.85        0.83      0.96 o 
  -5  -2   5       28.01       26.02      1.48 o 
  -4  -2   5      136.63      120.44      2.84 o 
  -3  -2   5      922.35      990.97     10.51 o 
  -2  -2   5      788.34      750.49      5.85 o 
  -1  -2   5     2481.29     2592.57      9.76 o 
   0  -2   5       27.72       29.63      1.17 o 
   1  -2   5      109.13      111.95      1.66 o 
   2  -2   5      381.77      351.15      3.53 o 
   3  -2   5        7.59       27.39      2.00 o 
   4  -2   5      287.59      305.21      4.50 o 
   5  -2   5      374.38      362.05      5.69 o 
   6  -2   5       51.47       55.18      3.64 o 
   7  -2   5        0.14       -0.59      1.44 o 
   8  -2   5      287.79      318.83      9.77 o 
   9  -2   5       82.32       92.13      5.85 o 
  -9  -1   5       63.25       65.54      3.28 o 
  -8  -1   5       36.12       35.43      2.39 o 
  -7  -1   5       44.24       46.50      2.43 o 
  -6  -1   5      216.59      225.75      7.00 o 
  -5  -1   5       10.81        9.39      1.00 o 
  -4  -1   5      285.79      270.75      3.37 o 
  -3  -1   5       27.64       31.39      0.91 o 
  -2  -1   5        4.31       11.59      0.86 o 
  -1  -1   5        6.18       24.29      0.80 o 
   0  -1   5     3051.52     3085.51     21.48 o 
   1  -1   5     2939.69     2904.40     18.35 o 
   2  -1   5     6331.95     6119.84     24.43 o 
   3  -1   5      739.98      812.05      4.71 o 
   4  -1   5      656.58      659.92      8.64 o 
   5  -1   5      137.88      148.29      2.73 o 
   6  -1   5       27.41       28.23      2.63 o 
   7  -1   5        0.40        2.36      1.47 o 
   8  -1   5        9.03       13.40      2.53 o 
   9  -1   5       55.29       56.64      4.66 o 
  -9   0   5       28.31       33.76      2.50 o 
  -8   0   5        0.87        2.20      1.09 o 
  -7   0   5        2.68        1.58      0.86 o 
  -6   0   5       52.30       43.30      2.05 o 
  -5   0   5       58.39       65.56      2.27 o 
  -4   0   5      696.38      691.99      8.32 o 
  -3   0   5      137.51      166.49      1.88 o 
  -2   0   5       66.46       83.55      1.16 o 
  -1   0   5     1611.40     1653.55      8.90 o 
   0   0   5     3364.28     3493.61     18.69 o 
   1   0   5      513.87      593.70      6.97 o 
   2   0   5      367.18      327.18      3.64 o 
   3   0   5      438.09      420.09      4.78 o 
   4   0   5       80.15       89.48      2.53 o 
   5   0   5       92.93       89.95      2.17 o 
   6   0   5     1292.29     1282.33     10.34 o 
   7   0   5      228.33      232.17      7.63 o 
   8   0   5       34.91       48.95      3.99 o 
   9   0   5       23.71       30.51      3.67 o 
  -9   1   5        3.74        2.72      1.60 o 
  -8   1   5       27.65       29.07      2.05 o 
  -7   1   5        6.72        4.36      0.99 o 
  -6   1   5        2.93        1.72      1.04 o 
  -5   1   5       35.31       32.78      1.18 o 
  -4   1   5      603.32      571.65      8.27 o 
  -3   1   5      725.99      690.80      3.91 o 
  -2   1   5      131.38       97.78      1.61 o 
  -1   1   5     1246.22     1105.94      9.72 o 
   0   1   5     4549.24     4529.96     29.21 o 
   1   1   5     1972.49     2113.86      6.35 o 
   2   1   5     1694.83     1709.70     17.55 o 
   3   1   5      338.97      364.17      2.23 o 
   4   1   5       37.89       33.37      0.93 o 
   5   1   5       36.82       37.42      1.79 o 
   6   1   5        0.88        1.31      2.49 o 
   7   1   5      122.98      120.39      5.71 o 
   8   1   5        1.67        6.38      2.11 o 
   9   1   5        0.74        4.49      2.38 o 
  -9   2   5       35.00       32.26      2.42 o 
  -8   2   5        1.70        1.60      1.86 o 
  -7   2   5       12.93        5.89      1.10 o 
  -6   2   5       11.22       12.54      1.29 o 
  -5   2   5      960.49      936.19     11.17 o 
  -4   2   5      177.72      160.82      2.96 o 
  -3   2   5     2469.09     2557.20      9.33 o 
  -2   2   5      572.37      548.02      7.76 o 
  -1   2   5       12.55       16.11      0.82 o 
   0   2   5      218.30      224.12      3.47 o 
   1   2   5     1822.96     1774.57      6.37 o 
   2   2   5       42.23       30.35      0.65 o 
   3   2   5      598.81      612.60      4.18 o 
   4   2   5      777.83      759.77      6.74 o 
   5   2   5      433.07      436.96      5.15 o 
   6   2   5      396.27      393.54      5.22 o 
   7   2   5      360.13      383.27     10.18 o 
   8   2   5        0.34        0.61      1.53 o 
  -9   3   5       74.11       67.69      5.47 o 
  -8   3   5       35.02       32.47      2.26 o 
  -7   3   5      107.22      119.59      3.75 o 
  -6   3   5      484.42      483.81      5.13 o 
  -5   3   5      238.87      237.89      4.02 o 
  -4   3   5        8.18       10.51      0.90 o 
  -3   3   5       47.91       31.11      0.89 o 
  -2   3   5       72.08       44.58      2.03 o 
  -1   3   5     2030.91     2066.74      8.66 o 
   0   3   5      338.96      377.65      2.29 o 
   1   3   5      102.59      102.63      1.47 o 
   2   3   5        0.53        0.59      0.28 o 
   3   3   5        8.84        3.63      0.63 o 
   4   3   5      668.75      683.91      5.06 o 
   5   3   5     1379.70     1330.04     13.25 o 
   6   3   5      151.14      142.39      3.33 o 
   7   3   5       12.65       12.61      1.59 o 
   8   3   5        4.07        0.95      1.65 o 
  -9   4   5        1.08       -0.98      1.37 o 
  -8   4   5       54.30       58.30      2.98 o 
  -7   4   5      175.91      175.16      7.17 o 
  -6   4   5       45.33       40.21      1.93 o 
  -5   4   5      145.02      152.20      3.37 o 
  -4   4   5        0.28        0.15      0.61 o 
  -3   4   5      384.24      400.19      4.87 o 
  -2   4   5      183.45      219.71      2.84 o 
  -1   4   5      659.90      645.28      4.44 o 
   0   4   5      116.21      112.16      1.39 o 
   1   4   5      865.34      863.65      5.68 o 
   2   4   5      357.35      333.66      2.62 o 
   3   4   5     1897.34     1859.77     14.47 o 
   4   4   5      457.28      424.17      6.29 o 
   5   4   5      182.83      182.25      4.51 o 
   6   4   5       55.53       51.13      2.63 o 
   7   4   5        0.69       -1.16      1.27 o 
   8   4   5        0.01       -2.79      2.79 o 
  -9   5   5       18.47       24.85      2.29 o 
  -8   5   5       20.04       26.07      4.79 o 
  -7   5   5       23.26       21.36      2.67 o 
  -6   5   5        1.88        1.38      0.79 o 
  -5   5   5       34.08       25.51      2.62 o 
  -4   5   5       95.85       81.98      2.49 o 
  -3   5   5       15.58       10.31      1.05 o 
  -2   5   5        0.96        0.90      0.42 o 
  -1   5   5      324.73      280.83      4.63 o 
   0   5   5      201.24      200.28      4.79 o 
   1   5   5     1375.08     1356.94      7.54 o 
   2   5   5      640.85      641.77      5.81 o 
   3   5   5     1209.79     1176.14     18.17 o 
   4   5   5        0.45       -0.11      0.85 o 
   5   5   5        5.58        4.91      1.07 o 
   6   5   5        5.64        5.25      1.29 o 
   7   5   5        8.93        9.62      1.61 o 
  -8   6   5        0.82       -1.36      1.96 o 
  -7   6   5       38.51       31.46      1.99 o 
  -6   6   5       25.61       20.00      1.56 o 
  -5   6   5       24.91       15.91      1.33 o 
  -4   6   5      330.32      341.97     11.87 o 
  -3   6   5      233.78      194.07      3.88 o 
  -2   6   5      619.25      561.12      6.91 o 
  -1   6   5      142.16      135.05      3.06 o 
   0   6   5        8.59        5.73      0.87 o 
   1   6   5      724.16      739.76      6.06 o 
   2   6   5      138.58      150.17      3.89 o 
   3   6   5       44.41       33.38      2.01 o 
   4   6   5       11.30       10.82      1.38 o 
   5   6   5       56.07       58.66      3.33 o 
   6   6   5        7.43        6.20      1.57 o 
   7   6   5        0.01        2.69      1.52 o 
  -8   7   5        2.35        1.13      1.86 o 
  -7   7   5       33.83       33.91      3.66 o 
  -6   7   5       13.70       13.42      1.42 o 
  -5   7   5        8.86        7.39      1.10 o 
  -4   7   5       78.56       79.66      2.82 o 
  -3   7   5      194.36      196.99      4.16 o 
  -2   7   5        1.40        3.88      1.30 o 
  -1   7   5      172.69      179.47      8.09 o 
   0   7   5        4.44        4.65      0.91 o 
   1   7   5      922.39      955.37     10.97 o 
   2   7   5        0.14        0.15      0.81 o 
   3   7   5       72.39       62.59      2.88 o 
   4   7   5       18.19       15.91      1.73 o 
   5   7   5       15.73       20.90      2.08 o 
   6   7   5        6.45        6.72      2.08 o 
  -7   8   5        0.43        2.82      1.14 o 
  -6   8   5       85.20       89.06      6.33 o 
  -5   8   5       60.63       52.78      2.87 o 
  -4   8   5       95.02       89.97      3.17 o 
  -3   8   5        1.54        4.40      1.28 o 
  -2   8   5        5.61        8.58      1.68 o 
  -1   8   5      967.07     1031.32     16.59 o 
   0   8   5      176.94      160.29      3.91 o 
   1   8   5        8.75       11.93      1.44 o 
   2   8   5        1.13        1.86      1.04 o 
   3   8   5      138.79      143.91      6.36 o 
   4   8   5        5.42        8.77      1.68 o 
   5   8   5       20.18       26.45      2.49 o 
  -7   9   5       19.94       20.14      1.95 o 
  -6   9   5       15.35       15.92      2.43 o 
  -5   9   5        0.04        0.42      0.99 o 
  -4   9   5        0.01        0.54      1.69 o 
  -3   9   5       44.24       49.79      3.39 o 
  -2   9   5        5.62        4.97      1.46 o 
  -1   9   5       98.27      109.31      4.51 o 
   0   9   5       49.32       58.24      2.18 o 
   1   9   5       14.96       10.16      1.56 o 
   2   9   5      130.74      116.58      4.32 o 
   3   9   5      106.95      139.72      6.67 o 
   4   9   5        3.99        3.51      1.46 o 
  -6  10   5        3.28        3.22      1.28 o 
  -5  10   5      173.71      186.59      5.16 o 
  -4  10   5       21.70       25.76      3.99 o 
  -3  10   5      205.16      240.19      7.27 o 
  -2  10   5       46.81       45.24      3.32 o 
  -1  10   5       42.01       39.34      3.02 o 
   0  10   5        1.98       -1.68      2.25 o 
   1  10   5        0.10       -0.77      1.71 o 
   2  10   5        4.87        6.38      2.31 o 
   3  10   5        1.50        2.98      2.08 o 
  -4  11   5        8.85       10.71      2.26 o 
  -3  11   5        7.66        6.29      1.95 o 
  -2  11   5       11.79       18.54      2.41 o 
  -1  11   5       26.27       23.50      2.58 o 
   0  11   5       20.33       12.70      2.52 o 
   1  11   5       13.75       22.53      3.37 o 
   0 -11   6       63.77       59.53      4.62 o 
   1 -11   6       38.97       33.29      6.05 o 
   2 -11   6       35.86       36.84      3.41 o 
   3 -11   6        4.95        3.17      1.65 o 
  -2 -10   6        8.54       11.18      3.77 o 
  -1 -10   6      136.79      140.07      8.75 o 
   0 -10   6        0.49       -0.46      1.89 o 
   1 -10   6        5.19        1.91      1.23 o 
   2 -10   6       20.44       21.15      2.47 o 
   3 -10   6        7.58        5.81      1.72 o 
   4 -10   6       81.82       72.42      4.60 o 
   5 -10   6       65.99       74.97      4.76 o 
  -4  -9   6       29.11       31.33      2.53 o 
  -3  -9   6       14.04       15.38      1.79 o 
  -2  -9   6        9.48       12.99      1.69 o 
  -1  -9   6        7.38        5.67      1.21 o 
   0  -9   6        1.36       -0.74      0.87 o 
   1  -9   6       25.82       22.62      2.49 o 
   2  -9   6      195.66      174.12      6.47 o 
   3  -9   6        3.33        4.37      1.68 o 
   4  -9   6      309.17      325.34      9.07 o 
   5  -9   6       37.63       42.83      3.62 o 
   6  -9   6       52.62       51.46      3.98 o 
  -5  -8   6        5.10        2.15      1.77 o 
  -4  -8   6        3.82        7.02      1.52 o 
  -3  -8   6       87.78       82.69      3.43 o 
  -2  -8   6        0.00       -0.39      1.29 o 
  -1  -8   6       12.68       13.40      1.46 o 
   0  -8   6     1298.75     1321.65     11.51 o 
   1  -8   6        6.04        9.19      1.47 o 
   2  -8   6      208.83      198.35      6.47 o 
   3  -8   6      606.71      610.46     11.61 o 
   4  -8   6      112.97      112.81      5.34 o 
   5  -8   6       25.26       22.74      2.69 o 
   6  -8   6        0.03        0.88      1.46 o 
   7  -8   6       29.97       22.12      2.71 o 
  -6  -7   6       73.61       85.88      5.63 o 
  -5  -7   6        0.58       -0.14      1.87 o 
  -4  -7   6       11.62       14.87      1.71 o 
  -3  -7   6       39.71       37.66      2.24 o 
  -2  -7   6        9.08        9.89      2.05 o 
  -1  -7   6       41.46       41.25      1.69 o 
   0  -7   6       16.37       16.85      1.45 o 
   1  -7   6        4.11        7.63      1.16 o 
   2  -7   6      911.46      893.07     12.97 o 
   3  -7   6      442.43      437.71      9.35 o 
   4  -7   6       77.89       76.25      2.88 o 
   5  -7   6      109.05      113.27      5.21 o 
   6  -7   6        1.08       -1.46      1.57 o 
   7  -7   6        7.89        7.05      1.67 o 
  -6  -6   6       54.12       61.74      3.19 o 
  -5  -6   6       66.02       67.18      4.15 o 
  -4  -6   6      100.08      106.47      3.62 o 
  -3  -6   6       51.15       51.04      2.38 o 
  -2  -6   6     2895.84     2884.39     17.34 o 
  -1  -6   6      196.33      199.21      3.34 o 
   0  -6   6      254.84      247.47      5.25 o 
   1  -6   6      414.30      416.99      6.08 o 
   2  -6   6        1.24        2.44      0.75 o 
   3  -6   6        8.00        6.00      1.21 o 
   4  -6   6      304.44      301.91      5.36 o 
   5  -6   6        2.31       -0.61      1.36 o 
   6  -6   6      156.11      160.78      6.06 o 
   7  -6   6        3.46        1.96      1.33 o 
   8  -6   6       44.27       46.10      4.17 o 
  -7  -5   6        2.53        1.28      1.23 o 
  -6  -5   6        6.90       10.55      2.54 o 
  -5  -5   6       11.95       10.93      1.36 o 
  -4  -5   6       29.97       26.77      1.82 o 
  -3  -5   6      147.67      140.22      3.66 o 
  -2  -5   6       63.89       66.18      2.41 o 
  -1  -5   6       10.40       11.02      0.81 o 
   0  -5   6     1660.49     1583.82     10.10 o 
   1  -5   6      653.72      644.39      5.44 o 
   2  -5   6       26.95       16.67      2.05 o 
   3  -5   6      125.78      131.78      2.62 o 
   4  -5   6       64.98       45.73      2.13 o 
   5  -5   6       13.31       14.84      1.37 o 
   6  -5   6       14.44       17.84      2.10 o 
   7  -5   6      128.41      132.09      5.39 o 
   8  -5   6       15.97       17.75      2.80 o 
  -8  -4   6       25.56       15.85      2.32 o 
  -7  -4   6        6.33        5.04      1.14 o 
  -6  -4   6       46.74       46.45      2.47 o 
  -5  -4   6      448.17      449.97      6.94 o 
  -4  -4   6     3700.52     3697.69     18.38 o 
  -3  -4   6      503.97      505.22      6.39 o 
  -2  -4   6      209.30      197.28      2.91 o 
  -1  -4   6      199.89      211.00      2.89 o 
   0  -4   6       97.21       85.57      1.88 o 
   1  -4   6      333.72      317.44      3.86 o 
   2  -4   6     2069.09     2142.45     16.76 o 
   3  -4   6       20.72       18.96      1.18 o 
   4  -4   6      397.51      362.53      8.03 o 
   5  -4   6        0.02        0.69      0.94 o 
   6  -4   6      546.37      558.77      9.98 o 
   7  -4   6      108.18      119.66      5.88 o 
   8  -4   6       24.83       22.03      2.99 o 
   9  -4   6        1.76       -0.94      2.08 o 
  -8  -3   6       29.15       33.64      3.44 o 
  -7  -3   6        1.43       -0.09      1.04 o 
  -6  -3   6      110.82      111.26      3.62 o 
  -5  -3   6       28.20       34.69      2.07 o 
  -4  -3   6      525.70      485.09     11.76 o 
  -3  -3   6      383.30      384.75      7.82 o 
  -2  -3   6        0.10        9.30      4.18 o 
  -1  -3   6       29.38       32.52      1.08 o 
   0  -3   6      302.64      408.02      4.61 o 
   1  -3   6      120.09      121.97      3.35 o 
   2  -3   6      644.35      573.75      8.52 o 
   3  -3   6       89.04       94.91      2.49 o 
   4  -3   6       35.46       31.76      2.58 o 
   5  -3   6      469.80      488.74      9.71 o 
   6  -3   6       16.72       16.96      1.52 o 
   7  -3   6        2.87        1.16      1.38 o 
   8  -3   6      100.72       87.62      5.36 o 
   9  -3   6        1.06        1.60      1.76 o 
  -8  -2   6      111.14      106.93      5.67 o 
  -7  -2   6       98.50      101.05      3.60 o 
  -6  -2   6      682.38      698.75      9.59 o 
  -5  -2   6     1018.92     1007.48     10.66 o 
  -4  -2   6      621.71      662.07      6.99 o 
  -3  -2   6      665.91      598.05      5.99 o 
  -2  -2   6      860.71      894.38     16.52 o 
  -1  -2   6      748.97      773.84      7.63 o 
   0  -2   6     4021.29     4185.69     14.29 o 
   1  -2   6      124.57      120.72      1.78 o 
   2  -2   6      727.24      691.38      7.39 o 
   3  -2   6      469.84      446.11      7.86 o 
   4  -2   6     1239.82     1220.11      9.73 o 
   5  -2   6      302.36      332.14      5.60 o 
   6  -2   6       68.44       70.19      3.91 o 
   7  -2   6       49.94       48.39      3.68 o 
   8  -2   6       93.12      103.68      5.77 o 
   9  -2   6        0.59        4.63      2.21 o 
  -9  -1   6       18.54       19.95      2.93 o 
  -8  -1   6      181.68      157.83      6.75 o 
  -7  -1   6        0.41        4.28      1.37 o 
  -6  -1   6      144.55      141.59      3.76 o 
  -5  -1   6      571.47      559.20      6.68 o 
  -4  -1   6       84.87       82.94      1.89 o 
  -3  -1   6       37.62       36.84      0.98 o 
  -2  -1   6     3634.24     4173.57     77.07 o 
  -1  -1   6      554.80      572.25      4.23 o 
   0  -1   6     1808.33     1911.55      9.11 o 
   1  -1   6      268.68      262.33      3.32 o 
   2  -1   6      287.64      311.21      1.76 o 
   3  -1   6      430.77      519.37      3.65 o 
   4  -1   6     2792.06     2834.86     14.35 o 
   5  -1   6      164.61      154.30      3.80 o 
   6  -1   6      381.94      391.77      9.12 o 
   7  -1   6        5.79        8.17      1.84 o 
   8  -1   6        0.02        2.84      1.57 o 
   9  -1   6       20.39       15.15      2.68 o 
  -9   0   6       76.13       87.89      5.47 o 
  -8   0   6       25.61       25.73      3.06 o 
  -7   0   6      451.95      460.13      7.20 o 
  -6   0   6       18.34       15.16      1.31 o 
  -5   0   6      327.52      303.07      4.84 o 
  -4   0   6      577.57      589.06      8.68 o 
  -3   0   6        3.35        2.22      0.32 o 
  -2   0   6     1041.01     1026.79      4.14 o 
  -1   0   6      253.82      303.79      5.27 o 
   0   0   6        2.20        1.02      0.25 o 
   1   0   6     3651.93     3501.73     19.33 o 
   2   0   6     2792.47     2696.39     10.84 o 
   3   0   6      734.03      773.35      8.31 o 
   4   0   6      143.34      107.62      2.84 o 
   5   0   6      337.93      326.49      5.36 o 
   6   0   6      896.77      848.19     25.84 o 
   7   0   6       49.13       44.54      3.54 o 
   8   0   6       81.63       74.43      4.93 o 
   9   0   6        0.57        3.64      2.09 o 
  -9   1   6       16.50        8.58      2.27 o 
  -8   1   6      166.02      181.66      7.12 o 
  -7   1   6       20.49       18.91      1.93 o 
  -6   1   6        4.09        4.84      1.46 o 
  -5   1   6        0.03        0.07      0.43 o 
  -4   1   6      835.80      845.36      8.91 o 
  -3   1   6     1048.98     1073.87      4.96 o 
  -2   1   6      269.46      254.39      2.76 o 
  -1   1   6      417.19      447.55      3.23 o 
   0   1   6        1.96        4.32      0.58 o 
   1   1   6      786.76      832.01      3.13 o 
   2   1   6     4839.28     5094.15     13.06 o 
   3   1   6      774.63      775.96      4.07 o 
   4   1   6      215.81      204.45      2.70 o 
   5   1   6       59.32       58.65      1.89 o 
   6   1   6      174.38      175.65      6.48 o 
   7   1   6        0.08        3.32      1.64 o 
   8   1   6       37.66       44.16      4.02 o 
  -9   2   6       55.49       61.95      4.76 o 
  -8   2   6        0.02       -1.88      1.88 o 
  -7   2   6       13.19       11.64      1.33 o 
  -6   2   6       27.56       25.91      1.65 o 
  -5   2   6       38.19       45.08      1.60 o 
  -4   2   6      277.98      300.44      3.40 o 
  -3   2   6      914.55      918.79      6.59 o 
  -2   2   6     1316.39     1390.38      7.89 o 
  -1   2   6     3668.24     3382.00     21.03 o 
   0   2   6      351.87      346.44      3.53 o 
   1   2   6      526.14      500.22      3.61 o 
   2   2   6      136.64      179.50      1.70 o 
   3   2   6      113.22      108.91      2.15 o 
   4   2   6      393.31      385.14      3.77 o 
   5   2   6      455.02      453.77      4.45 o 
   6   2   6       84.27       89.30      2.62 o 
   7   2   6       60.49       54.16      4.06 o 
   8   2   6        3.98       -0.36      1.67 o 
  -9   3   6        0.45       -0.03      1.42 o 
  -8   3   6        1.44        0.63      1.42 o 
  -7   3   6       88.22       78.45      3.05 o 
  -6   3   6      600.59      576.66      5.99 o 
  -5   3   6      296.13      306.45      4.72 o 
  -4   3   6       17.83       22.59      2.36 o 
  -3   3   6     1309.04     1294.24      8.65 o 
  -2   3   6      103.41      134.33      3.15 o 
  -1   3   6     1326.48     1385.39      6.91 o 
   0   3   6     2214.52     2320.95     18.80 o 
   1   3   6        7.43       11.61      0.90 o 
   2   3   6      216.88      242.47      2.19 o 
   3   3   6        9.40       19.44      1.01 o 
   4   3   6        0.80        0.29      0.56 o 
   5   3   6      584.62      605.34      6.35 o 
   6   3   6        7.10        6.75      1.29 o 
   7   3   6        6.50        3.29      1.07 o 
   8   3   6       32.61       26.58      3.30 o 
  -9   4   6       14.95       15.36      2.66 o 
  -8   4   6       43.14       35.03      3.48 o 
  -7   4   6       27.05       33.77      2.26 o 
  -6   4   6       81.58       75.67      2.60 o 
  -5   4   6      271.64      262.67      5.71 o 
  -4   4   6      433.96      415.98      5.44 o 
  -3   4   6      492.52      505.13      6.09 o 
  -2   4   6      790.79      890.01      7.10 o 
  -1   4   6      199.50      225.71      2.71 o 
   0   4   6     2141.70     2198.51      8.28 o 
   1   4   6      325.98      309.06      2.83 o 
   2   4   6      749.08      728.14      4.03 o 
   3   4   6      244.58      273.27      4.73 o 
   4   4   6      136.16      143.50      5.03 o 
   5   4   6       18.23       18.97      1.67 o 
   6   4   6        0.15       -0.06      1.01 o 
   7   4   6       10.98        9.79      2.30 o 
  -8   5   6       44.57       55.79      4.46 o 
  -7   5   6       24.88       27.98      3.17 o 
  -6   5   6       36.09       36.24      1.97 o 
  -5   5   6      177.10      174.54      3.94 o 
  -4   5   6        1.57        4.51      3.91 o 
  -3   5   6       59.00       59.68      2.27 o 
  -2   5   6       92.86      102.01      2.33 o 
  -1   5   6       35.12       31.56      1.03 o 
   0   5   6      294.98      310.00      5.53 o 
   1   5   6      330.38      328.91      3.85 o 
   2   5   6        6.06       11.02      1.23 o 
   3   5   6      844.23      871.14      9.71 o 
   4   5   6       57.48       59.99      2.63 o 
   5   5   6        1.39        3.84      1.05 o 
   6   5   6        1.86        2.48      1.16 o 
   7   5   6       59.42       57.26      3.22 o 
  -8   6   6       18.02       18.44      2.82 o 
  -7   6   6        5.41        8.73      1.28 o 
  -6   6   6        0.53        1.45      1.00 o 
  -5   6   6       89.93       86.34      2.94 o 
  -4   6   6      480.46      475.62      6.36 o 
  -3   6   6      165.98      166.91      3.65 o 
  -2   6   6      376.19      400.33      5.36 o 
  -1   6   6      202.60      212.67      3.11 o 
   0   6   6       16.89       14.12      2.01 o 
   1   6   6      174.82      194.19      3.22 o 
   2   6   6      146.13      149.13      6.99 o 
   3   6   6        7.93       10.89      1.25 o 
   4   6   6       25.43       31.32      2.12 o 
   5   6   6       14.79       17.95      2.43 o 
   6   6   6       11.36       10.14      2.19 o 
  -8   7   6        0.10       -1.39      2.01 o 
  -7   7   6        0.43        1.14      1.39 o 
  -6   7   6       31.98       26.99      1.89 o 
  -5   7   6       43.97       44.33      2.23 o 
  -4   7   6       27.29       22.53      1.63 o 
  -3   7   6      120.82      103.46      3.09 o 
  -2   7   6       13.36       28.47      1.34 o 
  -1   7   6      231.39      212.00      4.26 o 
   0   7   6        2.41        1.50      0.83 o 
   1   7   6      896.62      918.62      8.47 o 
   2   7   6       11.17       11.95      1.39 o 
   3   7   6        9.65       10.27      1.35 o 
   4   7   6       28.61       25.18      2.15 o 
   5   7   6       59.35       54.96      3.46 o 
   6   7   6       11.87       16.26      2.13 o 
  -7   8   6       94.37      101.43      3.84 o 
  -6   8   6       92.51       86.47      3.38 o 
  -5   8   6        8.85        8.95      1.55 o 
  -4   8   6      118.57      134.72      6.16 o 
  -3   8   6      239.51      261.80      5.11 o 
  -2   8   6       34.61       28.32      2.50 o 
  -1   8   6       65.90       46.61      2.26 o 
   0   8   6        1.41        3.39      1.06 o 
   1   8   6        5.88        8.90      1.34 o 
   2   8   6       57.95       49.70      2.73 o 
   3   8   6       94.34      117.10      4.22 o 
   4   8   6        0.68        2.12      2.21 o 
   5   8   6       30.34       30.93      2.64 o 
  -6   9   6        0.06        0.87      1.06 o 
  -5   9   6        1.40        3.86      1.21 o 
  -4   9   6       19.86       27.80      2.11 o 
  -3   9   6      115.38      110.08      4.89 o 
  -2   9   6        9.85        9.06      1.82 o 
  -1   9   6       31.04       35.26      2.11 o 
   0   9   6        0.53       -0.87      0.87 o 
   1   9   6      192.25      190.15      5.37 o 
   2   9   6      123.07      137.04      4.71 o 
   3   9   6        3.30        2.48      1.53 o 
   4   9   6        0.25       -0.89      1.45 o 
  -5  10   6      113.74      135.61      4.47 o 
  -4  10   6        0.03        2.46      1.61 o 
  -3  10   6       56.65       49.89      3.68 o 
  -2  10   6       55.31       62.25      3.95 o 
  -1  10   6        0.47        1.33      1.20 o 
   0  10   6       24.68       17.24      1.87 o 
   1  10   6        0.06       -0.97      2.00 o 
   2  10   6        0.11        0.27      3.57 o 
  -3  11   6       24.89       27.44      2.96 o 
  -2  11   6        6.54        9.71      2.02 o 
  -1  11   6       22.16       23.78      2.58 o 
   0  11   6       66.70       77.06      5.51 o 
   1 -11   7       13.92        8.80      1.41 o 
   2 -11   7        4.14        4.53      1.69 o 
  -2 -10   7      107.24      131.93     13.29 o 
  -1 -10   7       65.65       69.92      6.54 o 
   0 -10   7       67.26       58.22      3.15 o 
   1 -10   7       42.57       46.79      3.56 o 
   2 -10   7        0.07       -1.47      1.70 o 
   3 -10   7       16.32       13.31      2.20 o 
   4 -10   7        2.52       -1.09      1.96 o 
   5 -10   7        0.07       -2.11      2.11 o 
  -4  -9   7       44.88       43.78      2.92 o 
  -3  -9   7       31.05       30.13      2.38 o 
  -2  -9   7        3.62        6.06      1.55 o 
  -1  -9   7       12.27       12.58      1.65 o 
   0  -9   7        0.81       -0.40      1.36 o 
   1  -9   7      162.01      165.97      4.70 o 
   2  -9   7       34.03       36.62      3.16 o 
   3  -9   7        9.69        6.27      1.86 o 
   4  -9   7       10.66        8.26      1.98 o 
   5  -9   7        0.09       -0.32      1.47 o 
   6  -9   7        1.29        0.76      1.46 o 
  -5  -8   7       48.99       51.71      3.12 o 
  -4  -8   7      406.80      446.30      8.27 o 
  -3  -8   7       34.76       34.34      2.38 o 
  -2  -8   7        0.13        1.32      2.65 o 
  -1  -8   7       82.31       77.63      3.78 o 
   0  -8   7        1.92        0.30      0.76 o 
   1  -8   7       39.21       41.22      2.30 o 
   2  -8   7      340.53      331.39      8.56 o 
   3  -8   7       38.96       36.44      3.13 o 
   4  -8   7      184.51      177.84      6.69 o 
   5  -8   7        4.12        5.27      1.86 o 
   6  -8   7       84.05       82.85      4.86 o 
   7  -8   7       24.66       32.89      3.32 o 
  -6  -7   7        8.28       10.03      2.05 o 
  -5  -7   7       37.43       32.79      2.45 o 
  -4  -7   7       11.67       18.95      2.34 o 
  -3  -7   7       32.35       23.93      1.88 o 
  -2  -7   7       63.07       60.70      2.73 o 
  -1  -7   7       41.83       33.77      2.37 o 
   0  -7   7      199.02      198.44      3.68 o 
   1  -7   7      419.39      397.93     14.39 o 
   2  -7   7       28.73       29.19      2.60 o 
   3  -7   7      317.62      310.84      8.21 o 
   4  -7   7       46.75       50.39      3.54 o 
   5  -7   7      403.46      403.56      6.94 o 
   6  -7   7       87.29       96.36      5.10 o 
   7  -7   7        6.16        7.09      1.88 o 
  -6  -6   7       37.75       40.88      2.73 o 
  -5  -6   7       91.60       88.98      3.56 o 
  -4  -6   7      278.54      290.89      5.93 o 
  -3  -6   7      194.29      168.26      4.31 o 
  -2  -6   7      243.21      265.50      5.18 o 
  -1  -6   7      499.72      478.71      6.71 o 
   0  -6   7     1479.02     1429.51     16.91 o 
   1  -6   7       89.57       85.84      2.66 o 
   2  -6   7      208.77      204.21      6.31 o 
   3  -6   7       54.24       52.72      2.30 o 
   4  -6   7      379.72      376.72      6.20 o 
   5  -6   7      145.93      148.24      4.11 o 
   6  -6   7        8.26        6.55      1.58 o 
   7  -6   7       16.23       12.81      2.15 o 
   8  -6   7        9.64        5.92      2.05 o 
  -7  -5   7        0.20       -1.54      1.54 o 
  -6  -5   7       28.91       22.93      2.68 o 
  -5  -5   7       34.04       43.98      2.41 o 
  -4  -5   7       52.22       57.66      2.58 o 
  -3  -5   7     1063.14     1025.47     19.47 o 
  -2  -5   7      303.88      292.30      5.03 o 
  -1  -5   7       66.66       74.16      1.95 o 
   0  -5   7     1001.05      984.40     16.08 o 
   1  -5   7      824.25      869.88      6.62 o 
   2  -5   7       78.77       71.43      9.75 o 
   3  -5   7      139.64      146.70      5.03 o 
   4  -5   7        1.83        2.27      0.70 o 
   5  -5   7       25.22       21.71      1.65 o 
   6  -5   7       88.36       89.36      4.44 o 
   7  -5   7        0.01       -1.55      1.55 o 
   8  -5   7       41.21       54.53      4.64 o 
  -7  -4   7       57.06       58.79      3.06 o 
  -6  -4   7      128.24      134.75      4.33 o 
  -5  -4   7       66.92       52.32      2.51 o 
  -4  -4   7       76.87       93.70      4.16 o 
  -3  -4   7      200.84      164.91      3.74 o 
  -2  -4   7     1297.07     1212.49      7.44 o 
  -1  -4   7      309.15      320.46      3.70 o 
   0  -4   7       10.02        7.00      0.65 o 
   1  -4   7      622.80      657.97      8.09 o 
   2  -4   7      201.34      208.80      3.88 o 
   3  -4   7       78.49       76.05      3.60 o 
   4  -4   7      277.38      281.32      7.26 o 
   5  -4   7      122.98      118.41      3.45 o 
   6  -4   7      248.40      233.30      5.12 o 
   7  -4   7        8.66       13.86      2.35 o 
   8  -4   7        1.32        4.00      1.68 o 
  -8  -3   7       80.68       92.49      5.56 o 
  -7  -3   7       29.19       31.28      2.16 o 
  -6  -3   7        1.74        2.61      1.11 o 
  -5  -3   7      259.58      258.30      5.09 o 
  -4  -3   7       72.40       72.19      4.54 o 
  -3  -3   7      356.61      355.65      5.05 o 
  -2  -3   7      653.64      653.79      7.61 o 
  -1  -3   7       68.86       66.69      1.57 o 
   0  -3   7       39.36       42.37      1.05 o 
   1  -3   7      377.74      344.04      6.63 o 
   2  -3   7       65.68       53.55      1.90 o 
   3  -3   7      334.20      372.24      7.64 o 
   4  -3   7      431.13      415.77      8.67 o 
   5  -3   7      125.34      145.21      3.85 o 
   6  -3   7      226.65      246.10      4.22 o 
   7  -3   7       24.66       25.96      2.88 o 
   8  -3   7       30.66       34.60      3.55 o 
   9  -3   7        2.58        0.86      1.63 o 
  -8  -2   7       42.73       48.79      4.15 o 
  -7  -2   7       46.15       39.04      3.46 o 
  -6  -2   7       10.06       14.78      2.35 o 
  -5  -2   7     1057.64     1057.01     12.84 o 
  -4  -2   7      813.59      768.80     14.17 o 
  -3  -2   7      574.97      588.33     13.76 o 
  -2  -2   7      992.52     1034.09     16.99 o 
  -1  -2   7     5614.63     5925.50     30.05 o 
   0  -2   7       55.66       66.16      1.98 o 
   1  -2   7       17.72        9.39      0.54 o 
   2  -2   7        6.34        5.81      0.66 o 
   3  -2   7      106.52       97.43      3.87 o 
   4  -2   7      262.03      247.55      8.92 o 
   5  -2   7      100.12      113.05      3.38 o 
   6  -2   7       52.99       41.06      2.63 o 
   7  -2   7      119.26      105.59      5.37 o 
   8  -2   7        0.14        1.31      1.66 o 
   9  -2   7        1.87        3.97      2.01 o 
  -8  -1   7        2.34        5.84      2.16 o 
  -7  -1   7      187.84      201.37      7.21 o 
  -6  -1   7      123.08      122.19      5.27 o 
  -5  -1   7      576.84      525.69      9.98 o 
  -4  -1   7       52.87       50.92      1.87 o 
  -3  -1   7      191.26      163.18      3.02 o 
  -2  -1   7       20.34       16.52      0.72 o 
  -1  -1   7     4142.33     4144.81     28.00 o 
   0  -1   7      154.09      186.37      3.07 o 
   1  -1   7       49.95       54.54      1.68 o 
   2  -1   7     1241.12     1239.90      9.59 o 
   3  -1   7       14.35       29.75      1.42 o 
   4  -1   7      140.90      138.43     12.59 o 
   5  -1   7      714.28      731.80      8.28 o 
   6  -1   7       82.58       83.75      3.13 o 
   7  -1   7       20.85       20.97      2.61 o 
   8  -1   7        3.12        5.40      1.74 o 
   9  -1   7        0.19       -1.58      1.86 o 
  -9   0   7       24.96       31.96      3.59 o 
  -8   0   7        5.41        7.74      2.20 o 
  -7   0   7      355.28      369.75      9.74 o 
  -6   0   7       26.78       24.89      2.61 o 
  -5   0   7      894.60      892.34     12.92 o 
  -4   0   7      963.20      943.89      5.93 o 
  -3   0   7      868.96      846.82      7.71 o 
  -2   0   7      195.09      212.27      1.87 o 
  -1   0   7       38.44       23.50      0.82 o 
   0   0   7     2680.73     2825.32     28.02 o 
   1   0   7     1010.19     1105.26      4.78 o 
   2   0   7      201.67      215.01      3.19 o 
   3   0   7      152.01      146.43      6.65 o 
   4   0   7       19.86       22.64      1.40 o 
   5   0   7       34.37       35.97      3.18 o 
   6   0   7      162.54      157.19      3.25 o 
   7   0   7       30.14       25.42      2.79 o 
   8   0   7       55.27       49.41      4.11 o 
  -9   1   7        0.10        0.81      1.64 o 
  -8   1   7       26.49       35.49      3.44 o 
  -7   1   7      324.28      304.31      8.73 o 
  -6   1   7      144.02      141.84      5.66 o 
  -5   1   7      597.16      536.69      6.04 o 
  -4   1   7       51.39       48.20      1.39 o 
  -3   1   7      754.96      764.75      5.07 o 
  -2   1   7      360.06      358.14      2.45 o 
  -1   1   7      728.70      762.80      4.49 o 
   0   1   7      923.87      964.65      4.79 o 
   1   1   7     1203.94     1387.88      6.07 o 
   2   1   7      201.15      241.64      2.60 o 
   3   1   7     1327.79     1294.54      6.98 o 
   4   1   7       11.71       39.26     16.20 o 
   5   1   7      126.92      105.73      5.50 o 
   6   1   7       45.63       44.99      2.23 o 
   7   1   7        5.63       11.99      2.44 o 
   8   1   7       11.10       16.28      2.84 o 
  -9   2   7       67.65       71.32      5.12 o 
  -8   2   7       10.46        7.70      2.03 o 
  -7   2   7        0.67       -0.15      1.55 o 
  -6   2   7       31.43       28.83      2.69 o 
  -5   2   7       33.05       23.28      3.02 o 
  -4   2   7        5.19        7.25      1.32 o 
  -3   2   7        2.19        2.03      0.68 o 
  -2   2   7     2077.53     2006.16      8.62 o 
  -1   2   7     2394.95     2466.68     24.56 o 
   0   2   7        3.59        2.53      0.32 o 
   1   2   7       57.66       42.99      1.14 o 
   2   2   7       31.89       37.51      1.40 o 
   3   2   7       76.65       81.91      1.65 o 
   4   2   7      156.92      153.20      2.44 o 
   5   2   7      133.85      146.85      2.64 o 
   6   2   7      228.56      218.61      7.19 o 
   7   2   7        1.22        0.19      1.31 o 
   8   2   7       31.99       31.14      3.37 o 
  -9   3   7        4.35        4.52      1.95 o 
  -8   3   7        8.85        7.64      2.05 o 
  -7   3   7       13.61       10.28      1.95 o 
  -6   3   7       43.83       37.28      2.12 o 
  -5   3   7       34.94       32.85      2.86 o 
  -4   3   7      174.98      167.53      3.43 o 
  -3   3   7      199.16      177.91      2.78 o 
  -2   3   7      275.09      276.06      3.95 o 
  -1   3   7     1916.75     1982.10     16.53 o 
   0   3   7      710.69      686.28     12.10 o 
   1   3   7     2946.92     2782.49     10.36 o 
   2   3   7        4.72        8.26      0.56 o 
   3   3   7      110.81      105.99      2.24 o 
   4   3   7      240.64      227.33      3.13 o 
   5   3   7        3.34        2.59      0.76 o 
   6   3   7        0.02       -0.65      0.75 o 
   7   3   7       88.34       83.77      2.85 o 
   8   3   7        1.93       -0.82      1.99 o 
  -9   4   7       12.47       10.01      2.32 o 
  -8   4   7       13.55       10.09      2.13 o 
  -7   4   7       35.63       38.68      3.39 o 
  -6   4   7        4.69        5.58      1.31 o 
  -5   4   7      262.64      238.34      4.44 o 
  -4   4   7      693.07      665.19      7.05 o 
  -3   4   7      929.56      953.50      7.96 o 
  -2   4   7      131.27      120.49      2.14 o 
  -1   4   7        0.50        3.88      2.97 o 
   0   4   7        4.11        2.13      0.38 o 
   1   4   7      512.56      489.50      5.20 o 
   2   4   7        1.91        0.65      0.42 o 
   3   4   7      388.82      358.59      7.43 o 
   4   4   7       87.05       83.21      6.34 o 
   5   4   7        1.45        0.28      0.95 o 
   6   4   7        0.47       -0.85      1.15 o 
   7   4   7      134.84      148.84      4.80 o 
  -8   5   7       22.26       17.44      2.72 o 
  -7   5   7        0.77        5.51      2.02 o 
  -6   5   7       16.38       18.66      1.54 o 
  -5   5   7       86.00       90.82      2.94 o 
  -4   5   7        2.50        1.55      1.20 o 
  -3   5   7      835.40      885.26     12.47 o 
  -2   5   7      324.10      336.99      3.72 o 
  -1   5   7       42.07       39.19      1.65 o 
   0   5   7      186.18      182.09      2.88 o 
   1   5   7       15.49       16.48      0.98 o 
   2   5   7      491.84      474.69      4.89 o 
   3   5   7      133.20      134.88      4.00 o 
   4   5   7        6.37        5.86      2.04 o 
   5   5   7       47.49       53.07      2.70 o 
   6   5   7        0.85        1.05      1.17 o 
   7   5   7        0.01       -0.42      2.51 o 
  -8   6   7        2.54        7.71      2.54 o 
  -7   6   7       18.32       13.75      1.48 o 
  -6   6   7       69.73       90.61      3.20 o 
  -5   6   7      247.27      275.83      6.83 o 
  -4   6   7        0.45        2.01      0.85 o 
  -3   6   7        1.28       -0.17      1.03 o 
  -2   6   7        0.74        1.43      0.53 o 
  -1   6   7        0.00        0.36      0.91 o 
   0   6   7      461.19      410.99      5.66 o 
   1   6   7     1733.91     1633.46      9.41 o 
   2   6   7       53.38       49.28      3.44 o 
   3   6   7       72.30       78.07      3.01 o 
   4   6   7       35.33       39.64      2.37 o 
   5   6   7      317.29      323.81     12.55 o 
   6   6   7        9.45        8.96      3.20 o 
  -8   7   7        1.07       -0.89      1.78 o 
  -7   7   7        0.40        0.94      1.27 o 
  -6   7   7        1.79        4.55      2.45 o 
  -5   7   7       42.19       47.41      2.39 o 
  -4   7   7       38.39       26.30      1.73 o 
  -3   7   7      145.02      147.97      3.69 o 
  -2   7   7      168.61      148.07      5.00 o 
  -1   7   7      156.60      175.36      3.98 o 
   0   7   7      512.88      563.59      6.13 o 
   1   7   7        5.66       14.53      1.22 o 
   2   7   7      163.44      145.85      4.90 o 
   3   7   7        1.89        0.00      1.01 o 
   4   7   7        7.56        7.81      1.56 o 
   5   7   7        4.07        0.34      1.26 o 
  -7   8   7       40.52       47.30      3.45 o 
  -6   8   7       29.06       36.05      2.34 o 
  -5   8   7       33.23       35.43      2.22 o 
  -4   8   7        5.71        6.74      1.36 o 
  -3   8   7      169.01      182.26      5.98 o 
  -2   8   7       30.42       26.66      2.54 o 
  -1   8   7      529.61      507.29      7.11 o 
   0   8   7       72.13       67.27      2.29 o 
   1   8   7       35.20       41.53      2.43 o 
   2   8   7        4.99        4.80      2.10 o 
   3   8   7      136.39      126.05      4.40 o 
   4   8   7       61.96       61.74      3.43 o 
   5   8   7        0.14       -0.40      1.40 o 
  -6   9   7       40.15       41.54      2.62 o 
  -5   9   7       61.76       74.14      3.23 o 
  -4   9   7       93.58       81.33      4.44 o 
  -3   9   7       27.53       35.70      3.08 o 
  -2   9   7       48.70       72.97      4.05 o 
  -1   9   7       23.74       34.93      2.49 o 
   0   9   7        0.49        0.32      0.91 o 
   1   9   7       34.19       32.54      2.40 o 
   2   9   7        5.40        7.23      1.99 o 
   3   9   7        4.87        7.02      2.12 o 
  -5  10   7       17.80       19.85      2.03 o 
  -4  10   7        0.29        5.01      1.97 o 
  -3  10   7      186.43      203.97      7.03 o 
  -2  10   7        4.01        4.55      1.58 o 
  -1  10   7        0.00       -0.59      1.32 o 
   0  10   7        5.14        5.91      5.43 o 
   1  10   7       33.04       28.26      2.36 o 
   2  10   7        7.33       13.75      3.27 o 
  -3  11   7       14.08       17.95      2.59 o 
  -2  11   7        0.17        0.06      1.36 o 
  -1  11   7      103.81      107.55      4.07 o 
  -2 -10   8        4.37        5.37      1.90 o 
  -1 -10   8        1.17        4.73      2.66 o 
   0 -10   8      126.81      129.91      4.64 o 
   1 -10   8       17.13       22.45      2.80 o 
   2 -10   8      167.88      168.52      6.93 o 
   3 -10   8       24.16       27.02      3.17 o 
   4 -10   8        1.81        1.16      1.70 o 
  -3  -9   8      138.18      133.00      4.70 o 
  -2  -9   8      133.04      136.94      8.72 o 
  -1  -9   8       74.84       76.53      3.45 o 
   0  -9   8       88.02       89.73      2.82 o 
   1  -9   8      146.72      143.76      7.47 o 
   2  -9   8       39.36       31.02      2.98 o 
   3  -9   8        0.10       -0.72      1.68 o 
   4  -9   8       55.83       49.33      4.08 o 
   5  -9   8        4.33        3.57      1.80 o 
   6  -9   8        1.21       -0.33      1.71 o 
  -4  -8   8       46.33       50.48      3.06 o 
  -3  -8   8       69.13       66.52      3.26 o 
  -2  -8   8      219.98      227.79     10.88 o 
  -1  -8   8        8.88        7.94      1.38 o 
   0  -8   8      118.62      110.95      2.97 o 
   1  -8   8       23.57       21.34      1.81 o 
   2  -8   8      347.90      333.95      8.91 o 
   3  -8   8        7.80        5.81      1.58 o 
   4  -8   8        0.34       -0.55      1.56 o 
   5  -8   8        2.43        1.03      1.29 o 
   6  -8   8        0.17        2.77      1.88 o 
   7  -8   8       47.67       49.10      4.06 o 
  -5  -7   8      127.66      138.79      4.69 o 
  -4  -7   8       47.56       45.20      2.71 o 
  -3  -7   8       80.14       79.55      3.28 o 
  -2  -7   8      215.04      231.08      5.23 o 
  -1  -7   8       83.02       78.68      2.36 o 
   0  -7   8      268.36      271.71      4.36 o 
   1  -7   8      106.01      103.30      3.41 o 
   2  -7   8        0.28       -1.55      1.55 o 
   3  -7   8       20.68       21.81      1.67 o 
   4  -7   8      167.27      168.04      4.49 o 
   5  -7   8       15.49       19.85      2.35 o 
   6  -7   8      117.46      135.52      6.08 o 
   7  -7   8       15.39       17.95      2.69 o 
  -6  -6   8       21.92       25.92      2.87 o 
  -5  -6   8       22.92       21.64      1.96 o 
  -4  -6   8       33.74       30.65      2.15 o 
  -3  -6   8        6.13        4.30      1.01 o 
  -2  -6   8      313.12      327.59      5.76 o 
  -1  -6   8      160.18      175.71      4.14 o 
   0  -6   8      754.50      728.89      8.16 o 
   1  -6   8      534.61      495.58     12.52 o 
   2  -6   8      136.50      130.18      3.55 o 
   3  -6   8       10.42       14.10      1.97 o 
   4  -6   8      129.21      127.70      3.80 o 
   5  -6   8      138.07      147.42      4.30 o 
   6  -6   8        1.99        3.06      0.97 o 
   7  -6   8       98.14       96.43      5.06 o 
   8  -6   8        0.57       -0.46      1.89 o 
  -7  -5   8       14.38       13.83      1.75 o 
  -6  -5   8        0.58        0.65      1.16 o 
  -5  -5   8      213.30      204.23      7.82 o 
  -4  -5   8      234.06      225.04      5.01 o 
  -3  -5   8        1.64        4.58      1.03 o 
  -2  -5   8      741.69      756.76      9.47 o 
  -1  -5   8     1037.98     1000.40      7.16 o 
   0  -5   8      251.63      263.36      3.71 o 
   1  -5   8        3.98        7.63      1.20 o 
   2  -5   8      130.29      115.66      3.19 o 
   3  -5   8       78.44       78.74      3.92 o 
   4  -5   8      113.68      118.95      5.06 o 
   5  -5   8        6.00        6.77      1.16 o 
   6  -5   8       21.05       18.86      1.73 o 
   7  -5   8        5.11        1.41      0.98 o 
   8  -5   8        0.22        4.93      2.27 o 
  -7  -4   8        6.62        6.73      1.93 o 
  -6  -4   8        6.44        3.82      1.06 o 
  -5  -4   8        2.41        0.21      1.14 o 
  -4  -4   8        0.36        0.71      0.87 o 
  -3  -4   8      126.69      126.95      3.29 o 
  -2  -4   8      207.21      211.72      3.25 o 
  -1  -4   8     2177.27     2183.17      9.96 o 
   0  -4   8       82.49       72.53      2.34 o 
   1  -4   8       34.50       30.17      1.26 o 
   2  -4   8      262.02      279.80      4.74 o 
   3  -4   8      164.48      165.38      5.45 o 
   4  -4   8        2.79        2.52      1.09 o 
   5  -4   8       21.59       18.57      2.32 o 
   6  -4   8       31.61       29.88      1.64 o 
   7  -4   8        9.11       10.47      2.20 o 
   8  -4   8       10.23        7.16      1.90 o 
  -8  -3   8       23.83       24.73      3.18 o 
  -7  -3   8       31.17       22.35      2.90 o 
  -6  -3   8      563.25      575.51      8.56 o 
  -5  -3   8       32.22       39.06      2.10 o 
  -4  -3   8      636.84      652.88     13.43 o 
  -3  -3   8       92.20       75.93      2.49 o 
  -2  -3   8       10.92        8.54      0.78 o 
  -1  -3   8      354.24      334.90      3.57 o 
   0  -3   8      399.79      357.19      3.07 o 
   1  -3   8       18.56       17.32      0.88 o 
   2  -3   8       14.92       17.25      1.18 o 
   3  -3   8      410.33      395.78      8.26 o 
   4  -3   8      139.73      134.04      5.24 o 
   5  -3   8      307.06      304.67      5.68 o 
   6  -3   8       70.55       73.87      3.10 o 
   7  -3   8        3.33        2.32      1.29 o 
   8  -3   8       20.39       17.20      2.68 o 
  -8  -2   8       15.13       15.22      2.87 o 
  -7  -2   8        0.27       -0.12      1.47 o 
  -6  -2   8       40.96       47.25      3.70 o 
  -5  -2   8      241.82      245.47      4.87 o 
  -4  -2   8       85.26       82.85      3.94 o 
  -3  -2   8      896.63      880.73      7.50 o 
  -2  -2   8      566.85      531.55     15.08 o 
  -1  -2   8     1051.53     1027.52     12.60 o 
   0  -2   8       40.15       59.31      1.97 o 
   1  -2   8      227.72      232.60      4.16 o 
   2  -2   8        2.37        1.70      0.61 o 
   3  -2   8      226.12      234.61      6.24 o 
   4  -2   8       55.74       54.13      2.39 o 
   5  -2   8        4.09        3.32      1.20 o 
   6  -2   8      159.26      143.56      4.23 o 
   7  -2   8       56.77       69.72      4.45 o 
   8  -2   8       21.74       29.08      3.38 o 
  -8  -1   8      356.40      365.71     10.61 o 
  -7  -1   8       56.75       47.05      3.78 o 
  -6  -1   8       99.73      111.58      5.24 o 
  -5  -1   8       33.45       28.32      2.65 o 
  -4  -1   8      193.24      193.56      5.92 o 
  -3  -1   8      394.84      402.31      7.98 o 
  -2  -1   8        0.27        3.40      0.59 o 
  -1  -1   8      254.00      242.49      3.05 o 
   0  -1   8     2314.23     2625.01     12.28 o 
   1  -1   8     2360.83     2338.49      7.86 o 
   2  -1   8     1175.02     1134.11      6.04 o 
   3  -1   8     1630.21     1619.99     13.61 o 
   4  -1   8       66.92       62.15      2.72 o 
   5  -1   8       57.23       54.08      3.24 o 
   6  -1   8       58.58       54.58      2.60 o 
   7  -1   8        1.52        2.22      1.41 o 
   8  -1   8        1.31       -1.25      1.79 o 
  -8   0   8      152.27      160.09      7.11 o 
  -7   0   8        8.84        9.03      2.21 o 
  -6   0   8      219.76      214.00      7.12 o 
  -5   0   8        3.37        6.59      1.76 o 
  -4   0   8        0.85        1.90      0.67 o 
  -3   0   8      371.04      339.78      6.67 o 
  -2   0   8       43.22       62.94      1.60 o 
  -1   0   8      974.40      976.63      6.38 o 
   0   0   8      271.10      285.91      3.82 o 
   1   0   8      856.67      881.80      6.47 o 
   2   0   8      391.43      392.11      3.48 o 
   3   0   8       17.37       20.44      1.22 o 
   4   0   8        0.60        0.20      0.59 o 
   5   0   8       40.32       41.45      2.07 o 
   6   0   8       11.04        8.26      0.97 o 
   7   0   8       70.61       80.17      4.74 o 
   8   0   8       46.95       48.81      4.10 o 
  -8   1   8       98.79       91.01      5.38 o 
  -7   1   8       99.48       99.66      5.27 o 
  -6   1   8       78.10       85.00      4.53 o 
  -5   1   8      456.32      444.66      5.71 o 
  -4   1   8     1108.62     1116.08      8.67 o 
  -3   1   8      164.06      145.86      3.02 o 
  -2   1   8      181.07      164.88      3.07 o 
  -1   1   8      851.04      850.58     10.32 o 
   0   1   8      619.87      577.09      9.04 o 
   1   1   8     1047.47      959.10     13.49 o 
   2   1   8      667.35      508.55      3.85 o 
   3   1   8       15.07       13.90      1.45 o 
   4   1   8       58.12       62.39      2.31 o 
   5   1   8       30.35       37.47      1.59 o 
   6   1   8       67.62       61.67      2.22 o 
   7   1   8        0.89        0.16      1.31 o 
   8   1   8       72.38       81.21      5.31 o 
  -8   2   8       12.13       10.58      2.09 o 
  -7   2   8       17.32       13.02      2.11 o 
  -6   2   8       13.08        7.92      1.84 o 
  -5   2   8       85.78       80.30      2.55 o 
  -4   2   8      412.67      389.22      5.26 o 
  -3   2   8      103.03       98.30      2.08 o 
  -2   2   8       42.82       30.68      1.12 o 
  -1   2   8        7.80        8.66      1.15 o 
   0   2   8     1991.85     2101.81      7.59 o 
   1   2   8     1127.99     1240.11      6.22 o 
   2   2   8        4.74        9.84      0.80 o 
   3   2   8        4.23        5.71      0.61 o 
   4   2   8       50.61       45.38      1.40 o 
   5   2   8      551.28      576.41      5.26 o 
   6   2   8        9.94       14.43      1.19 o 
   7   2   8      127.19      113.97      3.93 o 
   8   2   8        7.24        5.10      1.81 o 
  -8   3   8       77.84       79.63      5.14 o 
  -7   3   8       36.18       38.72      3.48 o 
  -6   3   8       68.14       65.45      2.47 o 
  -5   3   8        6.02        3.07      0.73 o 
  -4   3   8       11.89       25.59     13.17 o 
  -3   3   8       16.45       18.47      1.43 o 
  -2   3   8        5.28       10.76      0.74 o 
  -1   3   8      239.52      221.43      3.41 o 
   0   3   8      704.59      660.21      7.93 o 
   1   3   8       12.21       10.07      0.71 o 
   2   3   8      708.72      672.08      5.59 o 
   3   3   8       27.77       22.73      1.13 o 
   4   3   8       34.08       43.43      1.67 o 
   5   3   8        3.19        0.59      0.69 o 
   6   3   8       62.67       58.91      2.29 o 
   7   3   8        1.54       -0.28      1.13 o 
  -8   4   8        1.17        1.32      1.56 o 
  -7   4   8        0.26        0.81      1.17 o 
  -6   4   8       81.03       76.87      2.76 o 
  -5   4   8       68.77       67.57      2.48 o 
  -4   4   8        5.50       11.56      1.15 o 
  -3   4   8      381.23      380.17      5.29 o 
  -2   4   8      966.34      932.76     11.70 o 
  -1   4   8      745.99      762.90     11.20 o 
   0   4   8        5.97        3.81      0.43 o 
   1   4   8      116.82      124.62      2.01 o 
   2   4   8       62.04       48.83      1.35 o 
   3   4   8      520.36      522.20      6.73 o 
   4   4   8        0.01       -0.46      1.31 o 
   5   4   8       22.84       21.53      1.78 o 
   6   4   8       46.05       41.81      2.55 o 
   7   4   8        1.74       -1.03      1.96 o 
  -8   5   8       12.29        8.14      2.08 o 
  -7   5   8       31.97       25.66      2.97 o 
  -6   5   8      208.00      198.33      4.53 o 
  -5   5   8       67.46       79.50      3.34 o 
  -4   5   8       13.83       23.63      2.87 o 
  -3   5   8       12.52        7.89      2.08 o 
  -2   5   8      155.97      155.10      2.66 o 
  -1   5   8       22.48       25.81      1.19 o 
   0   5   8      138.70      134.23      2.54 o 
   1   5   8       45.39       41.55      1.51 o 
   2   5   8        2.02        1.29      0.63 o 
   3   5   8       31.32       26.48      1.80 o 
   4   5   8        6.20        8.55      1.21 o 
   5   5   8       39.30       27.77      2.11 o 
   6   5   8        0.44       -1.37      1.37 o 
  -8   6   8       60.58       61.98      4.90 o 
  -7   6   8       64.80       66.39      3.00 o 
  -6   6   8        0.59        1.19      0.92 o 
  -5   6   8       74.40       74.71      2.85 o 
  -4   6   8       54.64       62.84      2.52 o 
  -3   6   8      254.12      256.45      4.69 o 
  -2   6   8       26.32       21.28      1.96 o 
  -1   6   8        0.93       -0.35      0.77 o 
   0   6   8       78.92       61.96      1.91 o 
   1   6   8       12.25        7.67      0.91 o 
   2   6   8      133.94      130.36      3.71 o 
   3   6   8       32.75       37.83      3.13 o 
   4   6   8      263.09      277.50      6.02 o 
   5   6   8        7.44        7.37      1.47 o 
   6   6   8       12.75       13.02      2.51 o 
  -7   7   8        8.00        8.47      1.41 o 
  -6   7   8        0.09        3.61      4.76 o 
  -5   7   8        0.05        0.00      0.86 o 
  -4   7   8        4.68        0.97      0.82 o 
  -3   7   8        1.50       -0.57      1.32 o 
  -2   7   8       14.82       16.66      1.89 o 
  -1   7   8      182.87      184.88      6.81 o 
   0   7   8        1.51        2.17      0.75 o 
   1   7   8       88.97       79.11      2.35 o 
   2   7   8        0.11        1.48      0.92 o 
   3   7   8      103.37       87.30      3.47 o 
   4   7   8        2.36        2.92      1.28 o 
   5   7   8        0.32       -1.44      1.44 o 
  -7   8   8        2.40       -0.85      2.28 o 
  -6   8   8        4.03        3.69      1.10 o 
  -5   8   8       28.65       33.30      2.20 o 
  -4   8   8       14.88       19.43      1.70 o 
  -3   8   8        0.54       -1.28      1.39 o 
  -2   8   8      123.25       89.56      4.30 o 
  -1   8   8       28.05       40.62      2.23 o 
   0   8   8      317.52      301.00      5.21 o 
   1   8   8        3.46       -0.45      1.00 o 
   2   8   8       59.28       69.82      3.78 o 
   3   8   8        7.66        6.89      1.37 o 
   4   8   8       46.32       57.40      6.51 o 
  -6   9   8       26.42       20.02      1.92 o 
  -5   9   8        0.29        0.63      1.04 o 
  -4   9   8       38.39       37.55      3.19 o 
  -3   9   8       58.05       76.95      4.26 o 
  -2   9   8       31.15       41.93      3.14 o 
  -1   9   8       12.17       11.99      1.50 o 
   0   9   8        0.93        3.92      1.09 o 
   1   9   8       61.56       64.91      3.29 o 
   2   9   8       16.47       18.14      5.44 o 
   3   9   8       35.66       31.39      2.55 o 
  -4  10   8       52.48       49.55      3.84 o 
  -3  10   8       38.46       48.64      3.75 o 
  -2  10   8       36.35       29.02      2.82 o 
  -1  10   8        0.95        3.33      1.58 o 
   0  10   8       14.77       19.75      2.00 o 
   1  10   8        0.33       -1.16      1.35 o 
  -1 -10   9       22.89       25.41      3.35 o 
   0 -10   9       40.80       46.15      4.31 o 
   1 -10   9      169.88      185.01      7.32 o 
   2 -10   9        1.61        3.07      1.71 o 
   3 -10   9        7.79       13.12      2.56 o 
   4 -10   9       48.92       51.75      4.39 o 
  -3  -9   9       27.00       22.94      3.35 o 
  -2  -9   9       29.77       30.78      3.48 o 
  -1  -9   9        6.92        8.63      2.18 o 
   0  -9   9        5.76        7.68      2.32 o 
   1  -9   9       22.79       19.65      1.91 o 
   2  -9   9       27.35       30.84      3.12 o 
   3  -9   9       37.85       37.42      3.48 o 
   4  -9   9      104.41      104.02      5.66 o 
   5  -9   9       32.25       40.09      3.84 o 
  -4  -8   9        5.19        7.68      2.08 o 
  -3  -8   9       29.76       33.04      3.62 o 
  -2  -8   9       54.35       57.73      4.65 o 
  -1  -8   9      448.00      446.34     11.56 o 
   0  -8   9        0.10        0.35      0.93 o 
   1  -8   9        0.00       -0.63      0.95 o 
   2  -8   9       78.46       77.42      4.49 o 
   3  -8   9       35.86       39.63      3.42 o 
   4  -8   9       14.27       12.58      2.13 o 
   5  -8   9        4.25        0.32      1.53 o 
   6  -8   9       18.84       10.56      2.32 o 
  -5  -7   9        0.46        2.27      1.87 o 
  -4  -7   9       96.46      104.56      5.97 o 
  -3  -7   9      105.08      102.23      5.73 o 
  -2  -7   9        7.23        2.72      1.43 o 
  -1  -7   9       20.84       25.80      2.84 o 
   0  -7   9      217.30      217.41      7.64 o 
   1  -7   9      234.15      216.45      7.44 o 
   2  -7   9       28.59       28.11      1.97 o 
   3  -7   9       43.98       32.21      2.01 o 
   4  -7   9       35.85       33.97      2.47 o 
   5  -7   9       72.60       83.89      3.45 o 
   6  -7   9        1.06        0.46      1.17 o 
   7  -7   9       14.53       13.68      2.60 o 
  -6  -6   9        0.25        3.39      1.95 o 
  -5  -6   9       22.65       22.81      3.09 o 
  -4  -6   9        3.79        8.17      2.15 o 
  -3  -6   9      546.10      523.80     12.07 o 
  -2  -6   9       86.82       83.98      4.71 o 
  -1  -6   9       42.75       37.67      3.13 o 
   0  -6   9      101.72      101.82      4.91 o 
   1  -6   9      215.64      225.07      4.73 o 
   2  -6   9       24.58       20.68      1.58 o 
   3  -6   9      453.44      456.05      9.77 o 
   4  -6   9       35.89       33.53      2.16 o 
   5  -6   9      165.97      186.70      4.91 o 
   6  -6   9       10.25       13.44      1.73 o 
   7  -6   9       17.28       15.06      2.44 o 
  -6  -5   9        1.39        3.31      1.49 o 
  -5  -5   9       27.02       33.70      3.45 o 
  -4  -5   9        3.68        2.00      1.21 o 
  -3  -5   9        0.75        1.49      1.32 o 
  -2  -5   9       45.56       54.14      3.95 o 
  -1  -5   9       14.14       15.68      1.37 o 
   0  -5   9      210.78      206.01      4.36 o 
   1  -5   9       69.05       67.26      2.54 o 
   2  -5   9      851.61      785.54      8.56 o 
   3  -5   9      743.02      754.07     12.30 o 
   4  -5   9        0.35        2.82      1.49 o 
   5  -5   9        0.31        2.39      1.87 o 
   6  -5   9        7.27        6.98      1.30 o 
   7  -5   9       41.26       49.97      2.82 o 
   8  -5   9        5.65        5.06      2.09 o 
  -7  -4   9       20.76       12.32      2.52 o 
  -6  -4   9       12.04       16.57      2.65 o 
  -5  -4   9       47.17       44.33      3.64 o 
  -4  -4   9        0.71       12.94      1.98 o 
  -3  -4   9      444.29      431.20      9.87 o 
  -2  -4   9      117.74      110.83      3.20 o 
  -1  -4   9       91.61       95.66      2.97 o 
   0  -4   9      167.66      174.71      3.08 o 
   1  -4   9     2418.94     2348.77     14.03 o 
   2  -4   9        5.57        3.57      0.81 o 
   3  -4   9        0.38       -0.46      1.15 o 
   4  -4   9       41.71       39.33      3.17 o 
   5  -4   9       37.17       34.26      3.12 o 
   6  -4   9       26.64       24.27      1.60 o 
   7  -4   9        5.95        6.49      1.93 o 
   8  -4   9       24.44       20.87      2.85 o 
  -7  -3   9        0.61       -1.46      1.85 o 
  -6  -3   9       29.61       30.38      3.11 o 
  -5  -3   9       14.41       10.53      1.77 o 
  -4  -3   9      532.63      549.21     11.20 o 
  -3  -3   9       55.49       55.37      3.41 o 
  -2  -3   9      113.44      106.14      3.02 o 
  -1  -3   9        0.25        1.04      0.85 o 
   0  -3   9      946.53      890.08      6.34 o 
   1  -3   9     3735.58     3740.36     16.92 o 
   2  -3   9      274.66      261.60      4.55 o 
   3  -3   9       44.96       41.66      2.94 o 
   4  -3   9      111.57      106.02      4.86 o 
   5  -3   9       21.03       18.33      1.53 o 
   6  -3   9       17.93       18.45      1.75 o 
   7  -3   9        7.52        5.37      1.14 o 
   8  -3   9        4.45        4.97      1.90 o 
  -8  -2   9       41.85       42.28      4.15 o 
  -7  -2   9       51.70       44.62      3.86 o 
  -6  -2   9       78.12       73.54      4.59 o 
  -5  -2   9        7.22        4.60      1.49 o 
  -4  -2   9      953.40      914.16     13.78 o 
  -3  -2   9        6.22        5.00      1.32 o 
  -2  -2   9       41.58       36.95      2.59 o 
  -1  -2   9      127.82      121.11      4.28 o 
   0  -2   9      252.05      240.86      8.97 o 
   1  -2   9      205.34      214.83      3.92 o 
   2  -2   9       80.86       90.66      2.54 o 
   3  -2   9        4.56        4.39      2.10 o 
   4  -2   9        1.11        0.09      0.68 o 
   5  -2   9       49.10       47.65      2.32 o 
   6  -2   9      241.69      252.78      5.59 o 
   7  -2   9      234.24      248.65      5.95 o 
   8  -2   9        4.45        6.12      2.10 o 
  -8  -1   9        4.36        6.71      2.25 o 
  -7  -1   9        6.98        5.29      1.87 o 
  -6  -1   9      396.97      397.43     10.01 o 
  -5  -1   9        7.23        6.51      1.57 o 
  -4  -1   9        6.17        7.64      1.60 o 
  -3  -1   9       39.57       41.85      2.82 o 
  -2  -1   9      303.66      291.41     10.71 o 
  -1  -1   9      620.01      574.41      7.11 o 
   0  -1   9      441.51      434.59      5.11 o 
   1  -1   9      150.42      135.30      3.41 o 
   2  -1   9     1456.72     1472.47     10.29 o 
   3  -1   9       12.93        7.55      0.98 o 
   4  -1   9       54.23       53.95      2.19 o 
   5  -1   9      268.91      273.45      5.28 o 
   6  -1   9        8.20        9.83      1.46 o 
   7  -1   9       10.72       10.54      2.07 o 
   8  -1   9        0.05       -1.92      1.92 o 
  -8   0   9       37.59       44.06      4.07 o 
  -7   0   9       41.67       37.87      3.52 o 
  -6   0   9       56.00       49.20      3.64 o 
  -5   0   9      208.07      199.26      6.57 o 
  -4   0   9        3.34        2.92      2.42 o 
  -3   0   9        8.13       10.56      1.00 o 
  -2   0   9      163.67      150.97      3.03 o 
  -1   0   9      982.66     1008.12      9.26 o 
   0   0   9       35.79       46.40      1.66 o 
   1   0   9       27.86       14.38      1.09 o 
   2   0   9      442.03      393.88      4.53 o 
   3   0   9      153.33      139.00      3.07 o 
   4   0   9      513.22      490.66      6.34 o 
   5   0   9      419.53      426.63      6.50 o 
   6   0   9        0.96       -0.40      0.91 o 
   7   0   9       10.72       11.59      2.14 o 
   8   0   9        0.01        1.64      1.56 o 
  -8   1   9       60.07       77.91      5.16 o 
  -7   1   9        7.06        5.95      1.95 o 
  -6   1   9      253.35      267.52      7.99 o 
  -5   1   9      823.61      830.28      8.16 o 
  -4   1   9       41.97       44.17      1.91 o 
  -3   1   9      227.28      224.19      3.95 o 
  -2   1   9      292.89      254.89      4.01 o 
  -1   1   9       42.94       60.09      2.17 o 
   0   1   9     1549.30     1624.06     15.43 o 
   1   1   9        0.00        0.99      0.68 o 
   2   1   9       78.88       93.05      2.29 o 
   3   1   9      546.99      552.99      6.15 o 
   4   1   9      673.02      681.09      7.55 o 
   5   1   9      110.75      102.04      4.00 o 
   6   1   9       28.20       32.19      1.70 o 
   7   1   9       24.53       25.56      2.96 o 
   8   1   9        5.26       10.45      2.36 o 
  -8   2   9       12.39       12.27      2.45 o 
  -7   2   9        0.11       -0.24      1.77 o 
  -6   2   9       57.72       49.36      3.63 o 
  -5   2   9      583.42      567.50      6.89 o 
  -4   2   9        4.96        8.54      1.06 o 
  -3   2   9      701.65      698.55      7.00 o 
  -2   2   9      211.01      201.52      3.30 o 
  -1   2   9      168.16      153.40      2.04 o 
   0   2   9       25.82       18.59      0.87 o 
   1   2   9       26.37       21.60      1.27 o 
   2   2   9      569.12      504.84      8.68 o 
   3   2   9      571.90      551.80      6.30 o 
   4   2   9      197.71      179.40      3.29 o 
   5   2   9       12.41       16.65      1.58 o 
   6   2   9      156.46      171.46      3.73 o 
   7   2   9        3.97        1.38      0.97 o 
  -8   3   9       80.42       90.35      5.48 o 
  -7   3   9       36.55       39.85      3.60 o 
  -6   3   9        0.45        0.82      1.40 o 
  -5   3   9       14.01       14.02      1.23 o 
  -4   3   9       55.34       64.72      7.41 o 
  -3   3   9       23.16       30.83      1.82 o 
  -2   3   9      430.60      421.53      5.83 o 
  -1   3   9       39.24       30.91      1.16 o 
   0   3   9        3.21        5.03      0.88 o 
   1   3   9       12.80       17.23      1.41 o 
   2   3   9     1143.30     1137.22      9.94 o 
   3   3   9      237.55      219.89      4.37 o 
   4   3   9       24.51       24.89      1.70 o 
   5   3   9        2.38        0.77      1.01 o 
   6   3   9        4.39        1.05      1.08 o 
   7   3   9        1.12       -0.05      2.24 o 
  -8   4   9       19.77       21.73      3.03 o 
  -7   4   9      112.03      112.48      5.80 o 
  -6   4   9       11.63       13.91      1.30 o 
  -5   4   9        1.35        0.28      1.19 o 
  -4   4   9       15.94        6.92      1.00 o 
  -3   4   9      166.99      141.25      3.66 o 
  -2   4   9      233.71      213.15      3.73 o 
  -1   4   9      364.62      350.79      4.02 o 
   0   4   9       99.19       95.67      2.17 o 
   1   4   9       66.88       63.37      1.81 o 
   2   4   9      266.29      267.65      3.72 o 
   3   4   9        8.04        8.80      1.71 o 
   4   4   9      123.36      123.69      5.42 o 
   5   4   9        0.00       -0.86      1.41 o 
   6   4   9       14.90       19.63      2.73 o 
   7   4   9        6.25        1.41      1.59 o 
  -8   5   9        0.82        1.43      1.64 o 
  -7   5   9        0.53       -0.57      1.42 o 
  -6   5   9        0.56        0.93      0.82 o 
  -5   5   9      102.33       91.19      3.05 o 
  -4   5   9       49.54       45.11      2.13 o 
  -3   5   9      221.85      220.37      4.35 o 
  -2   5   9        0.50        5.09      0.87 o 
  -1   5   9      287.91      265.04      3.91 o 
   0   5   9      464.78      479.66      9.37 o 
   1   5   9      194.64      217.17      4.27 o 
   2   5   9       77.93       70.83      2.52 o 
   3   5   9       83.20       73.95      4.29 o 
   4   5   9        0.01        2.70      1.42 o 
   5   5   9        0.76       -0.66      1.66 o 
   6   5   9       60.00       57.42      4.50 o 
  -7   6   9       11.14        8.54      1.38 o 
  -6   6   9       40.15       53.41      3.44 o 
  -5   6   9       60.24       52.86      2.66 o 
  -4   6   9      312.46      293.14      5.33 o 
  -3   6   9      105.25      128.22      3.96 o 
  -2   6   9      173.72      181.09      5.61 o 
  -1   6   9        8.08       13.54      1.23 o 
   0   6   9       55.30       56.27      3.55 o 
   1   6   9       30.54       31.79      1.82 o 
   2   6   9       89.10       82.83      4.53 o 
   3   6   9      106.48      107.76      5.42 o 
   4   6   9        1.99       -0.19      1.58 o 
   5   6   9        0.00       -1.58      1.89 o 
   6   6   9       24.58       29.95      3.61 o 
  -7   7   9       10.42       13.39      1.70 o 
  -6   7   9       68.02       73.02      3.09 o 
  -5   7   9       86.06       83.01      3.21 o 
  -4   7   9        8.31        3.00      1.34 o 
  -3   7   9       62.97       56.64      3.43 o 
  -2   7   9        2.04        1.27      1.15 o 
  -1   7   9       75.58       89.57      4.49 o 
   0   7   9        1.20        1.06      0.93 o 
   1   7   9        6.74        3.90      0.89 o 
   2   7   9       12.93        9.02      2.08 o 
   3   7   9       48.50       54.48      4.24 o 
   4   7   9        1.13       -0.90      1.74 o 
   5   7   9       16.07       23.92      3.37 o 
  -6   8   9       58.84       61.19      3.04 o 
  -5   8   9        1.62        1.77      0.98 o 
  -4   8   9       36.28       44.19      3.31 o 
  -3   8   9       13.03       15.94      2.17 o 
  -2   8   9        5.32        5.03      1.39 o 
  -1   8   9        7.97        5.26      1.08 o 
   0   8   9       29.73       20.60      2.89 o 
   1   8   9       62.12       79.25      4.89 o 
   2   8   9        5.07        5.10      1.95 o 
   3   8   9        3.16        4.21      2.08 o 
   4   8   9       59.63       71.09      5.36 o 
  -5   9   9        0.60       -1.68      1.68 o 
  -4   9   9       33.71       27.87      2.86 o 
  -3   9   9        5.54        2.09      1.47 o 
  -2   9   9        0.07        0.98      1.30 o 
  -1   9   9       13.49       12.88      2.07 o 
   0   9   9       11.88        8.08      1.29 o 
   1   9   9      112.14      119.45      6.40 o 
   2   9   9       37.75       36.70      3.90 o 
   3   9   9       26.70       31.72      3.93 o 
  -4  10   9       17.76       15.49      2.49 o 
  -3  10   9        1.32        4.64      1.88 o 
  -2  10   9       57.91       56.07      3.89 o 
  -1  10   9        2.70        7.99      1.93 o 
   0  10   9        9.92       10.89      2.63 o 
   1  10   9       21.72       25.88      3.58 o 
   0 -10  10       15.59       14.79      2.71 o 
   1 -10  10        3.83        2.70      1.57 o 
   2 -10  10        5.96        4.58      1.85 o 
  -2  -9  10        0.28       -0.88      1.63 o 
  -1  -9  10       16.74       21.19      3.18 o 
   0  -9  10        0.24       -0.13      0.96 o 
   1  -9  10       16.99       20.96      2.00 o 
   2  -9  10       50.01       53.54      4.11 o 
   3  -9  10      242.63      255.61      8.72 o 
   4  -9  10       11.99       11.16      2.45 o 
   5  -9  10        7.03        4.72      1.94 o 
  -4  -8  10        6.52        7.62      2.20 o 
  -3  -8  10        0.64        1.62      1.52 o 
  -2  -8  10       30.80       33.06      3.51 o 
  -1  -8  10       77.85       69.55      4.87 o 
   0  -8  10       60.27       58.96      2.96 o 
   1  -8  10       29.12       34.26      2.29 o 
   2  -8  10       27.96       36.09      3.31 o 
   3  -8  10       10.40       13.13      2.41 o 
   4  -8  10      145.70      143.10      6.58 o 
   5  -8  10        8.57        5.62      2.01 o 
   6  -8  10        5.01        2.81      1.83 o 
  -5  -7  10        0.61        0.80      1.45 o 
  -4  -7  10       78.09       69.12      5.08 o 
  -3  -7  10      101.03       94.62      5.68 o 
  -2  -7  10       66.86       64.13      4.53 o 
  -1  -7  10       57.40       52.79      4.13 o 
   0  -7  10      234.09      238.35      8.18 o 
   1  -7  10      984.94      982.84     15.95 o 
   2  -7  10       38.74       36.27      3.24 o 
   3  -7  10       14.76       10.55      1.32 o 
   4  -7  10        4.30        4.26      1.10 o 
   5  -7  10        1.47        1.71      1.11 o 
   6  -7  10        9.27        7.49      1.54 o 
  -5  -6  10        1.31       -0.61      1.61 o 
  -4  -6  10      277.29      277.43      9.45 o 
  -3  -6  10        2.12        2.76      1.58 o 
  -2  -6  10      245.38      241.58      8.14 o 
  -1  -6  10        9.92       13.34      2.21 o 
   0  -6  10        6.24        4.33      1.55 o 
   1  -6  10       50.57       50.50      3.90 o 
   2  -6  10      355.82      341.77      6.13 o 
   3  -6  10       61.34       54.75      3.62 o 
   4  -6  10      215.42      209.46      7.33 o 
   5  -6  10       85.22       93.12      3.62 o 
   6  -6  10      114.35      119.18      4.32 o 
   7  -6  10      115.78      130.64      4.84 o 
  -6  -5  10      139.75      143.55      7.15 o 
  -5  -5  10       58.05       49.65      4.25 o 
  -4  -5  10        0.57        1.98      1.60 o 
  -3  -5  10       38.29       28.99      2.99 o 
  -2  -5  10        0.27       -0.71      0.82 o 
  -1  -5  10      216.71      218.62      4.77 o 
   0  -5  10      261.78      256.84      5.10 o 
   1  -5  10       24.45       22.31      1.60 o 
   2  -5  10       54.71       64.39      2.64 o 
   3  -5  10      131.43      129.65      5.41 o 
   4  -5  10        1.52        1.29      1.39 o 
   5  -5  10      484.26      486.95     11.62 o 
   6  -5  10       28.05       26.61      2.16 o 
   7  -5  10        0.02        3.29      1.14 o 
  -7  -4  10        1.88        0.65      1.75 o 
  -6  -4  10      213.04      222.86      8.56 o 
  -5  -4  10        1.81        2.57      1.43 o 
  -4  -4  10       57.44       52.41      3.86 o 
  -3  -4  10        1.58        1.87      1.63 o 
  -2  -4  10       16.01       16.68      1.49 o 
  -1  -4  10       57.05       56.78      2.38 o 
   0  -4  10      231.98      229.12      4.67 o 
   1  -4  10       91.08       83.43      2.83 o 
   2  -4  10      378.38      374.08      5.94 o 
   3  -4  10       11.58       17.51      2.24 o 
   4  -4  10      795.29      778.04     13.60 o 
   5  -4  10      603.40      611.28     12.79 o 
   6  -4  10       59.58       60.38      3.13 o 
   7  -4  10        1.03        3.18      1.65 o 
   8  -4  10        2.97       -0.59      2.08 o 
  -7  -3  10       31.56       27.07      3.21 o 
  -6  -3  10        8.35        5.59      1.84 o 
  -5  -3  10        0.66       -0.91      1.64 o 
  -4  -3  10        4.65        4.58      1.48 o 
  -3  -3  10        0.01       -1.48      1.48 o 
  -2  -3  10       25.14       22.25      1.54 o 
  -1  -3  10        0.02        0.77      0.67 o 
   0  -3  10      772.83      762.31      8.06 o 
   1  -3  10      167.86      162.97      3.77 o 
   2  -3  10       15.52       16.14      1.35 o 
   3  -3  10     1291.31     1295.45     16.25 o 
   4  -3  10      255.70      261.80      7.86 o 
   5  -3  10       23.24       22.10      1.76 o 
   6  -3  10       29.25       28.02      2.12 o 
   7  -3  10        4.19        1.72      1.31 o 
   8  -3  10        1.86        2.70      1.68 o 
  -7  -2  10        4.27        1.82      1.68 o 
  -6  -2  10      207.80      211.76      7.75 o 
  -5  -2  10       55.04       45.97      3.55 o 
  -4  -2  10        9.84       10.08      1.70 o 
  -3  -2  10       30.99       23.89      2.19 o 
  -2  -2  10      585.90      574.59      6.98 o 
  -1  -2  10       71.56       71.89      4.44 o 
   0  -2  10      165.95      157.50      7.12 o 
   1  -2  10      215.74      212.71      4.08 o 
   2  -2  10      480.97      447.40      5.82 o 
   3  -2  10      934.17      892.21     13.28 o 
   4  -2  10       19.64       22.34      2.57 o 
   5  -2  10        6.83        5.37      1.03 o 
   6  -2  10      113.44      120.18      3.99 o 
   7  -2  10        5.21        3.95      1.26 o 
   8  -2  10        7.48        3.55      1.83 o 
  -8  -1  10       41.09       48.43      4.37 o 
  -7  -1  10        1.92        0.50      1.44 o 
  -6  -1  10       22.68       22.45      2.82 o 
  -5  -1  10      226.85      229.57      7.45 o 
  -4  -1  10      462.59      463.84      9.97 o 
  -3  -1  10       44.00       41.59      2.91 o 
  -2  -1  10      601.40      570.40      7.59 o 
  -1  -1  10        1.05        1.48      0.60 o 
   0  -1  10       78.45       85.96      2.59 o 
   1  -1  10      131.06      123.68      2.94 o 
   2  -1  10     1639.41     1636.44     17.04 o 
   3  -1  10      187.61      176.34      5.89 o 
   4  -1  10      167.51      162.04      5.97 o 
   5  -1  10        7.08        9.12      1.19 o 
   6  -1  10       82.10       84.30      3.41 o 
   7  -1  10        3.76        4.45      1.06 o 
   8  -1  10       26.14       33.87      3.46 o 
  -8   0  10      112.93      109.50      6.08 o 
  -7   0  10        3.38        2.45      1.50 o 
  -6   0  10        4.99        3.61      1.47 o 
  -5   0  10        2.31        0.36      1.10 o 
  -4   0  10     1341.05     1291.24     15.86 o 
  -3   0  10      373.14      394.48      8.26 o 
  -2   0  10      115.48      128.96      2.91 o 
  -1   0  10      716.82      689.91      7.00 o 
   0   0  10     1051.88     1015.85     31.19 o 
   1   0  10       89.21       69.29      4.27 o 
   2   0  10        0.03        1.40      1.09 o 
   3   0  10        5.75        5.60      1.31 o 
   4   0  10      552.79      526.25     10.63 o 
   5   0  10       20.86       23.22      1.68 o 
   6   0  10       56.70       58.08      2.79 o 
   7   0  10      149.80      147.72      4.62 o 
   8   0  10        0.77        2.49      1.85 o 
  -8   1  10        1.03        2.57      1.87 o 
  -7   1  10       44.49       52.71      4.13 o 
  -6   1  10        1.62        2.26      1.44 o 
  -5   1  10      170.80      166.28      3.90 o 
  -4   1  10       40.47       35.03      1.82 o 
  -3   1  10      553.05      532.93      7.06 o 
  -2   1  10       75.82       82.54      4.18 o 
  -1   1  10      261.48      262.40      3.49 o 
   0   1  10      340.66      331.40     13.62 o 
   1   1  10      129.70      127.25      4.61 o 
   2   1  10      296.25      303.54      7.16 o 
   3   1  10       52.03       58.96      3.41 o 
   4   1  10      105.05       77.93      4.10 o 
   5   1  10       54.03       62.23      2.64 o 
   6   1  10       90.56       96.47      2.84 o 
   7   1  10       51.60       51.01      2.76 o 
  -8   2  10       19.81       16.30      2.69 o 
  -7   2  10        2.90        1.01      1.28 o 
  -6   2  10       23.16       25.40      2.76 o 
  -5   2  10       43.05       46.94      2.21 o 
  -4   2  10     1630.26     1580.47     17.72 o 
  -3   2  10      533.65      526.85      6.38 o 
  -2   2  10       44.64       47.98      1.89 o 
  -1   2  10       29.96       21.99      1.13 o 
   0   2  10       16.60       17.35      1.49 o 
   1   2  10      189.88      195.77      5.61 o 
   2   2  10      462.98      443.41      8.68 o 
   3   2  10        0.81        1.35      1.02 o 
   4   2  10       72.17       73.83      2.84 o 
   5   2  10       58.03       59.77      2.14 o 
   6   2  10       43.40       42.71      1.99 o 
   7   2  10        0.19       -0.58      1.18 o 
  -8   3  10        0.46       -1.99      1.99 o 
  -7   3  10       30.61       35.85      3.48 o 
  -6   3  10        6.73        4.61      1.81 o 
  -5   3  10      249.34      230.85      4.71 o 
  -4   3  10      239.86      241.63      4.60 o 
  -3   3  10      261.51      259.91      4.53 o 
  -2   3  10        6.63        8.72      3.39 o 
  -1   3  10       12.96       15.73      1.23 o 
   0   3  10      660.23      616.72      6.87 o 
   1   3  10      119.73      116.85      3.01 o 
   2   3  10        0.03        0.38      0.96 o 
   3   3  10      197.90      200.03      4.34 o 
   4   3  10       10.22        7.55      1.14 o 
   5   3  10        1.98        1.23      1.37 o 
   6   3  10        7.53        6.25      1.12 o 
   7   3  10        0.01        2.22      1.88 o 
  -8   4  10       54.01       56.82      4.63 o 
  -7   4  10        0.01        3.37      2.01 o 
  -6   4  10       98.96      101.68      3.36 o 
  -5   4  10       73.40       71.81      2.74 o 
  -4   4  10       52.06       50.15      2.19 o 
  -3   4  10       16.20       13.06      1.16 o 
  -2   4  10       40.57       42.72      1.47 o 
  -1   4  10       59.48       54.51      2.11 o 
   0   4  10       41.78       48.86      1.66 o 
   1   4  10       40.57       50.88      1.72 o 
   2   4  10       82.47       79.54      2.71 o 
   3   4  10       24.91       29.93      2.80 o 
   4   4  10      349.49      372.55      9.56 o 
   5   4  10        0.91       -0.32      1.68 o 
   6   4  10       75.63       77.03      4.98 o 
  -7   5  10       13.25       10.96      2.42 o 
  -6   5  10       10.40        8.02      1.24 o 
  -5   5  10       17.41       13.05      1.38 o 
  -4   5  10        0.26       -1.18      1.18 o 
  -3   5  10       38.46       26.79      1.63 o 
  -2   5  10       10.08        2.28      1.02 o 
  -1   5  10      353.22      321.25      6.49 o 
   0   5  10       79.06       68.66      2.55 o 
   1   5  10      673.04      680.50     21.77 o 
   2   5  10      150.07      142.25      3.72 o 
   3   5  10       23.31       21.27      2.51 o 
   4   5  10        0.02       -0.93      1.59 o 
   5   5  10       58.68       61.38      4.53 o 
   6   5  10       37.39       38.70      3.89 o 
  -7   6  10        1.34       -0.51      1.10 o 
  -6   6  10       22.34       18.82      1.72 o 
  -5   6  10        4.01        0.90      0.90 o 
  -4   6  10        0.03        2.01      0.93 o 
  -3   6  10      107.05      110.16      4.69 o 
  -2   6  10      109.00       90.02      4.20 o 
  -1   6  10       41.91       56.95      2.39 o 
   0   6  10        0.79        2.36      0.87 o 
   1   6  10       17.06        9.82      1.27 o 
   2   6  10      138.23      159.37      6.38 o 
   3   6  10       23.11       31.51      3.25 o 
   4   6  10       23.46       20.88      2.83 o 
   5   6  10       58.94       59.30      4.75 o 
  -7   7  10        4.20        2.74      1.44 o 
  -6   7  10       45.81       47.90      2.68 o 
  -5   7  10       24.55       29.09      2.15 o 
  -4   7  10       18.69       26.44      2.66 o 
  -3   7  10       87.33       81.29      4.24 o 
  -2   7  10      107.52      109.24      4.83 o 
  -1   7  10       90.51      102.52      4.68 o 
   0   7  10      231.21      239.60      5.24 o 
   1   7  10        0.99        1.38      1.52 o 
   2   7  10        0.29       -1.47      1.94 o 
   3   7  10       16.28       20.86      2.86 o 
   4   7  10        0.00       -2.00      2.00 o 
  -6   8  10       20.96       29.58      2.28 o 
  -5   8  10       17.74       31.51      3.06 o 
  -4   8  10       42.95       42.90      3.39 o 
  -3   8  10       22.27       23.20      2.54 o 
  -2   8  10        0.00       -0.52      1.32 o 
  -1   8  10       10.93        7.08      1.80 o 
   0   8  10        0.39        0.32      0.92 o 
   1   8  10        0.89        0.08      1.57 o 
   2   8  10       29.44       19.68      2.99 o 
   3   8  10       75.62       78.77      5.44 o 
  -5   9  10        0.03       -0.10      1.43 o 
  -4   9  10       10.68       13.73      2.30 o 
  -3   9  10        3.44        1.46      1.44 o 
  -2   9  10      121.77      127.44      5.62 o 
  -1   9  10        0.01       -1.57      1.57 o 
   0   9  10       48.07       50.75      2.69 o 
   1   9  10       54.38       63.28      4.86 o 
   2   9  10       10.21        5.44      2.15 o 
  -3  10  10       28.98       28.51      3.08 o 
  -2  10  10        0.02       -1.14      1.39 o 
  -1  10  10        4.14        6.29      1.83 o 
  -1  -9  11       28.69       30.93      3.76 o 
   0  -9  11       52.50       54.63      4.91 o 
   1  -9  11        3.72        3.97      1.34 o 
   2  -9  11       24.06       23.73      3.09 o 
   3  -9  11        2.76        3.90      1.81 o 
   4  -9  11        1.02        0.77      1.56 o 
  -3  -8  11       11.93       20.60      3.07 o 
  -2  -8  11       10.75        6.97      1.75 o 
  -1  -8  11       81.92       84.89      5.47 o 
   0  -8  11       45.65       45.39      3.31 o 
   1  -8  11        0.20        0.98      1.00 o 
   2  -8  11      140.18      148.05      7.85 o 
   3  -8  11        2.54        3.04      1.90 o 
   4  -8  11       26.40       33.16      3.65 o 
   5  -8  11      130.14      142.99      6.95 o 
  -4  -7  11        6.37        6.90      2.02 o 
  -3  -7  11       33.75       37.83      3.83 o 
  -2  -7  11       60.27       57.03      4.44 o 
  -1  -7  11       12.31        6.48      1.90 o 
   0  -7  11      171.82      151.90      6.77 o 
   1  -7  11       36.77       37.20      3.47 o 
   2  -7  11        2.27        2.40      1.62 o 
   3  -7  11       44.97       46.82      3.60 o 
   4  -7  11       47.59       49.40      2.78 o 
   5  -7  11       15.70       14.64      3.11 o 
   6  -7  11       20.61       24.49      2.31 o 
  -5  -6  11        6.36       13.09      2.60 o 
  -4  -6  11       14.74        9.95      2.20 o 
  -3  -6  11        4.02        1.24      1.51 o 
  -2  -6  11      325.56      344.31     10.10 o 
  -1  -6  11        0.56       -1.80      1.92 o 
   0  -6  11      592.33      613.37     12.73 o 
   1  -6  11       96.56       88.91      3.31 o 
   2  -6  11       24.05       20.50      1.90 o 
   3  -6  11       25.55       21.26      2.48 o 
   4  -6  11      210.74      207.41      7.57 o 
   5  -6  11       56.38       56.93      4.28 o 
   6  -6  11       47.60       48.57      2.92 o 
  -6  -5  11        5.65        4.78      2.07 o 
  -5  -5  11      102.02      125.30      6.74 o 
  -4  -5  11       12.81       16.90      2.76 o 
  -3  -5  11       32.36       34.01      3.34 o 
  -2  -5  11      394.16      407.37      7.02 o 
  -1  -5  11       35.79       35.18      2.11 o 
   0  -5  11       18.02       16.89      1.67 o 
   1  -5  11      167.13      174.10      4.38 o 
   2  -5  11      375.46      365.90      8.49 o 
   3  -5  11        1.94        1.06      1.32 o 
   4  -5  11       33.60       37.82      3.41 o 
   5  -5  11      142.86      115.69      5.97 o 
   6  -5  11       38.52       53.91      4.54 o 
   7  -5  11        0.11        2.05      1.38 o 
  -6  -4  11        0.06       -0.40      1.76 o 
  -5  -4  11       44.41       41.70      3.93 o 
  -4  -4  11      469.65      447.55     11.42 o 
  -3  -4  11        0.83        0.05      0.95 o 
  -2  -4  11       60.33       63.95      2.79 o 
  -1  -4  11       84.61      107.20     10.94 o 
   0  -4  11       68.81       74.64      2.82 o 
   1  -4  11      199.56      191.91      4.43 o 
   2  -4  11       50.09       48.60      2.28 o 
   3  -4  11      605.19      597.07     11.77 o 
   4  -4  11      333.19      328.91      9.22 o 
   5  -4  11       59.39       69.38      4.73 o 
   6  -4  11       49.45       55.54      4.47 o 
   7  -4  11      125.95      135.43      7.03 o 
  -7  -3  11       50.48       61.10      4.89 o 
  -6  -3  11        1.10        0.58      1.49 o 
  -5  -3  11       11.80       12.86      2.35 o 
  -4  -3  11      196.85      200.65      7.30 o 
  -3  -3  11       10.04       18.88      4.25 o 
  -2  -3  11        1.91        3.20      0.84 o 
  -1  -3  11       60.97       57.36      3.48 o 
   0  -3  11       54.53       54.28      3.77 o 
   1  -3  11      593.19      606.08      7.51 o 
   2  -3  11       46.88       42.65      2.07 o 
   3  -3  11       27.51       26.04      2.76 o 
   4  -3  11      288.95      310.23      8.93 o 
   5  -3  11        1.47        1.00      1.74 o 
   6  -3  11        4.91        2.42      1.66 o 
   7  -3  11        5.25        6.93      2.17 o 
  -7  -2  11        3.32        1.10      1.48 o 
  -6  -2  11       10.71       17.47      2.78 o 
  -5  -2  11       20.69       21.47      2.74 o 
  -4  -2  11      138.16      131.84      5.67 o 
  -3  -2  11       14.25       13.22      1.83 o 
  -2  -2  11        0.92        0.21      0.65 o 
  -1  -2  11      592.70      585.53      9.36 o 
   0  -2  11        5.83       10.53      3.81 o 
   1  -2  11      381.02      375.04      5.70 o 
   2  -2  11      583.61      569.27      6.88 o 
   3  -2  11      110.93      104.55      4.85 o 
   4  -2  11      145.02      144.32      6.01 o 
   5  -2  11      362.40      351.45      9.74 o 
   6  -2  11        5.14        1.43      1.67 o 
   7  -2  11        3.97        1.66      1.42 o 
  -7  -1  11       31.94       31.09      3.52 o 
  -6  -1  11       21.15       26.12      3.10 o 
  -5  -1  11       68.57       73.93      4.53 o 
  -4  -1  11      230.63      232.61      7.28 o 
  -3  -1  11      172.83      171.38      5.88 o 
  -2  -1  11        0.17       -0.53      0.87 o 
  -1  -1  11        7.20        3.59      0.83 o 
   0  -1  11      907.41      924.32     17.45 o 
   1  -1  11      405.19      389.64      5.49 o 
   2  -1  11      162.49      153.05      5.56 o 
   3  -1  11      246.34      246.75      7.23 o 
   4  -1  11       79.56       80.51      4.46 o 
   5  -1  11       20.62       18.31      2.62 o 
   6  -1  11       12.93        7.76      2.21 o 
   7  -1  11        0.46       -0.30      1.56 o 
  -7   0  11        3.06        0.43      1.54 o 
  -6   0  11      102.84       95.77      5.18 o 
  -5   0  11       26.51       21.10      2.39 o 
  -4   0  11       60.48       58.53      3.68 o 
  -3   0  11     1204.83     1204.03     15.15 o 
  -2   0  11       19.11       20.20      1.44 o 
  -1   0  11     1371.32     1322.22     36.75 o 
   0   0  11      109.80      105.64      2.88 o 
   1   0  11       50.19       48.86      3.16 o 
   2   0  11      309.47      294.19      7.61 o 
   3   0  11        1.57        2.40      1.25 o 
   4   0  11      225.97      232.23      7.38 o 
   5   0  11        2.82        0.85      1.32 o 
   6   0  11      179.90      168.93      7.04 o 
   7   0  11        6.41       15.75      2.74 o 
  -8   1  11       47.73       49.50      4.32 o 
  -7   1  11        0.01       -0.68      1.40 o 
  -6   1  11       27.60       27.89      3.03 o 
  -5   1  11        7.13        7.02      0.99 o 
  -4   1  11        6.78        9.23      1.09 o 
  -3   1  11      212.83      206.77      4.20 o 
  -2   1  11      686.06      685.72     10.82 o 
  -1   1  11     1043.63     1048.86      8.82 o 
   0   1  11       32.74       34.16      2.74 o 
   1   1  11      398.69      360.57      8.32 o 
   2   1  11        0.20       -0.42      0.90 o 
   3   1  11      392.61      371.62      8.67 o 
   4   1  11       68.36       58.22      3.77 o 
   5   1  11        6.89       10.46      2.10 o 
   6   1  11      160.52      156.10      4.62 o 
   7   1  11        2.18        4.00      1.32 o 
  -8   2  11       24.21       33.55      3.71 o 
  -7   2  11       20.45       18.35      2.72 o 
  -6   2  11        9.32        6.59      1.78 o 
  -5   2  11        9.63        8.32      1.14 o 
  -4   2  11        7.01       11.25      1.30 o 
  -3   2  11      495.85      472.82      6.36 o 
  -2   2  11      216.26      223.18     15.44 o 
  -1   2  11      423.52      410.88      4.54 o 
   0   2  11       72.95       64.50      2.42 o 
   1   2  11       49.72       40.05      2.83 o 
   2   2  11       52.24       59.57      3.42 o 
   3   2  11       25.24       17.74      2.07 o 
   4   2  11      102.15       94.65      4.61 o 
   5   2  11        6.27        9.77      1.38 o 
   6   2  11       15.45       18.95      1.90 o 
   7   2  11        9.94       14.33      2.51 o 
  -7   3  11        0.96       -0.24      1.67 o 
  -6   3  11       20.33       23.31      2.75 o 
  -5   3  11       14.43       20.23      1.68 o 
  -4   3  11       33.27       34.42      1.98 o 
  -3   3  11       93.71       88.49      2.84 o 
  -2   3  11      343.44      340.11      5.11 o 
  -1   3  11      880.39      883.41      8.66 o 
   0   3  11       48.53       50.67      2.20 o 
   1   3  11      430.10      388.90      6.36 o 
   2   3  11       21.59       13.50      1.78 o 
   3   3  11        1.56        4.56      1.04 o 
   4   3  11       36.16       32.44      2.04 o 
   5   3  11       15.01       20.60      2.69 o 
   6   3  11       69.36       64.36      4.54 o 
  -7   4  11       32.46       24.62      3.36 o 
  -6   4  11       41.06       52.21      2.65 o 
  -5   4  11       33.13       47.08      2.44 o 
  -4   4  11      207.61      205.11      4.49 o 
  -3   4  11        2.62        1.78      1.12 o 
  -2   4  11       78.14       73.38      3.65 o 
  -1   4  11       13.86       12.16      1.17 o 
   0   4  11       54.95       46.47      2.14 o 
   1   4  11      102.10       81.53      2.26 o 
   2   4  11      155.51      138.15      3.69 o 
   3   4  11        9.29        9.35      1.86 o 
   4   4  11       37.95       41.20      3.50 o 
   5   4  11      174.73      191.96      7.48 o 
   6   4  11        0.65        0.06      1.72 o 
  -7   5  11       42.46       53.67      4.38 o 
  -6   5  11        4.54        6.15      1.65 o 
  -5   5  11       96.57       95.55      3.32 o 
  -4   5  11       44.44       47.07      3.19 o 
  -3   5  11       36.32       31.44      2.57 o 
  -2   5  11      123.97      113.73      4.63 o 
  -1   5  11       47.26       46.34      2.28 o 
   0   5  11      111.31      127.77      3.54 o 
   1   5  11        0.48        0.41      0.79 o 
   2   5  11       36.52       29.67      1.89 o 
   3   5  11        0.91        2.78      1.37 o 
   4   5  11        7.55        6.45      1.77 o 
   5   5  11        0.54        6.11      2.08 o 
  -7   6  11       30.06       39.77      2.47 o 
  -6   6  11        3.99        1.12      1.02 o 
  -5   6  11        0.32       -1.25      1.25 o 
  -4   6  11        6.01        1.49      1.18 o 
  -3   6  11       17.63       14.44      1.92 o 
  -2   6  11       32.52       30.33      2.63 o 
  -1   6  11      228.75      223.87      4.71 o 
   0   6  11        0.37        1.25      0.87 o 
   1   6  11       90.74       94.47      3.24 o 
   2   6  11        5.54        1.26      1.43 o 
   3   6  11      150.79      156.61      6.86 o 
   4   6  11       18.34       13.38      2.46 o 
   5   6  11       66.37       66.56      5.14 o 
  -6   7  11        1.98       -1.59      1.59 o 
  -5   7  11        4.95        5.29      1.69 o 
  -4   7  11       27.26       23.72      2.59 o 
  -3   7  11        6.28        9.74      1.90 o 
  -2   7  11       23.80       38.94      3.02 o 
  -1   7  11       19.18       27.50      2.46 o 
   0   7  11       83.19       78.32      3.65 o 
   1   7  11        4.26        6.20      1.12 o 
   2   7  11       18.01       16.13      2.62 o 
   3   7  11        8.06        9.39      2.37 o 
   4   7  11        0.22       -0.57      2.08 o 
  -5   8  11       97.65       95.74      5.12 o 
  -4   8  11       17.99       21.04      2.66 o 
  -3   8  11       71.34       84.10      4.73 o 
  -2   8  11        2.06        0.53      1.60 o 
  -1   8  11       16.38       15.85      2.19 o 
   0   8  11        0.38        1.15      0.98 o 
   1   8  11       51.63       59.61      4.49 o 
   2   8  11       59.65       63.69      4.90 o 
   3   8  11       59.59       78.31      5.60 o 
  -4   9  11       21.29       25.67      3.03 o 
  -3   9  11       10.79       13.82      2.30 o 
  -2   9  11       31.16       25.16      3.04 o 
  -1   9  11        8.29        9.02      1.87 o 
   0   9  11        0.57        1.47      1.16 o 
   1   9  11       57.45       63.97      5.04 o 
   0  -9  12       48.41       55.67      3.16 o 
   1  -9  12       27.13       26.14      2.24 o 
   2  -9  12       27.12       28.32      3.44 o 
   3  -9  12       34.44       35.48      3.77 o 
  -2  -8  12       76.12       82.31      5.68 o 
  -1  -8  12        3.65        2.23      1.61 o 
   0  -8  12       66.96       72.82      5.17 o 
   1  -8  12        7.21        7.46      2.09 o 
   2  -8  12       91.15       94.83      5.56 o 
   3  -8  12        3.40        0.44      1.68 o 
   4  -8  12        0.08        0.65      1.57 o 
  -4  -7  12       22.66       19.84      3.06 o 
  -3  -7  12        0.50        0.60      1.46 o 
  -2  -7  12        0.18        0.63      1.42 o 
  -1  -7  12        1.58        0.03      1.72 o 
   0  -7  12       39.29       36.32      3.53 o 
   1  -7  12       18.77       17.11      2.70 o 
   2  -7  12      109.39      101.47      5.53 o 
   3  -7  12        8.25        8.54      2.12 o 
   4  -7  12      161.99      185.07      7.58 o 
   5  -7  12       22.98       24.01      2.33 o 
  -4  -6  12        6.98       15.54      2.49 o 
  -3  -6  12        0.07       -1.97      1.97 o 
  -2  -6  12       20.71       21.80      2.97 o 
  -1  -6  12      462.30      461.48     11.73 o 
   0  -6  12       47.84       43.56      3.74 o 
   1  -6  12        0.64        0.97      1.05 o 
   2  -6  12       76.40       78.51      3.24 o 
   3  -6  12       98.79       95.91      5.15 o 
   4  -6  12        7.17        6.39      1.97 o 
   5  -6  12        0.29       -2.13      2.13 o 
   6  -6  12        7.27        7.40      1.55 o 
  -5  -5  12        7.03        7.87      2.23 o 
  -4  -5  12       47.59       64.64      4.87 o 
  -3  -5  12       16.40       17.13      2.60 o 
  -2  -5  12      173.95      156.66      4.65 o 
  -1  -5  12       17.79       12.71      1.49 o 
   0  -5  12     1243.21     1184.05     11.96 o 
   1  -5  12       21.71       17.75      1.75 o 
   2  -5  12      717.00      749.24      9.31 o 
   3  -5  12       46.76       40.25      3.42 o 
   4  -5  12        0.34       -0.10      1.52 o 
   5  -5  12        2.67        1.19      1.64 o 
   6  -5  12        0.27        0.66      1.84 o 
  -6  -4  12       23.42       23.87      3.23 o 
  -5  -4  12       24.87       23.69      3.11 o 
  -4  -4  12        7.04        8.99      1.67 o 
  -3  -4  12      777.39      790.21     11.45 o 
  -2  -4  12      186.76      158.46      4.49 o 
  -1  -4  12      182.67      156.06      4.37 o 
   0  -4  12       15.07       15.70      1.47 o 
   1  -4  12       29.91       27.85      1.83 o 
   2  -4  12      196.44      187.72      4.58 o 
   3  -4  12      262.76      258.91      8.16 o 
   4  -4  12       18.19       13.63      2.45 o 
   5  -4  12       77.98       64.10      4.70 o 
   6  -4  12       36.96       35.59      4.08 o 
   7  -4  12       20.84       32.79      4.06 o 
  -6  -3  12       61.38       65.42      4.95 o 
  -5  -3  12       65.97       84.30      5.26 o 
  -4  -3  12       10.49       14.66      2.59 o 
  -3  -3  12        1.57        1.05      0.96 o 
  -2  -3  12     1525.32     1487.51     39.93 o 
  -1  -3  12       78.43       81.12      3.04 o 
   0  -3  12       21.76       24.60      1.69 o 
   1  -3  12       29.27       25.30      1.69 o 
   2  -3  12       89.70       79.10      2.89 o 
   3  -3  12      872.04      888.34     14.58 o 
   4  -3  12      154.34      156.41      6.61 o 
   5  -3  12        7.83        7.03      2.17 o 
   6  -3  12       79.67       73.57      5.54 o 
   7  -3  12       36.59       45.90      4.42 o 
  -7  -2  12       34.30       33.45      3.72 o 
  -6  -2  12        0.01        0.32      1.55 o 
  -5  -2  12      203.67      226.42      8.15 o 
  -4  -2  12      198.79      181.13      7.03 o 
  -3  -2  12      115.30      106.36      5.24 o 
  -2  -2  12        2.39        0.98      1.26 o 
  -1  -2  12       51.03       45.17      6.63 o 
   0  -2  12       10.93       14.29      1.62 o 
   1  -2  12      926.01      964.06      9.53 o 
   2  -2  12      830.56      823.84     13.58 o 
   3  -2  12      136.93      119.93      5.43 o 
   4  -2  12       28.74       25.12      2.82 o 
   5  -2  12       46.37       56.18      4.30 o 
   6  -2  12       81.90       82.53      5.24 o 
   7  -2  12        0.00        1.15      1.84 o 
  -7  -1  12       27.37       32.73      3.65 o 
  -6  -1  12        1.44        2.84      1.94 o 
  -5  -1  12       30.71       32.62      3.38 o 
  -4  -1  12       26.08       24.84      2.76 o 
  -3  -1  12       37.72       33.50      2.82 o 
  -2  -1  12       94.17      102.08      3.28 o 
  -1  -1  12        5.86        6.59      0.94 o 
   0  -1  12      221.90      197.13      4.23 o 
   1  -1  12     2392.68     2245.85     21.93 o 
   2  -1  12       25.66       36.02      3.13 o 
   3  -1  12        6.34        6.31      1.87 o 
   4  -1  12       63.51       62.55      4.14 o 
   5  -1  12       38.07       29.88      3.14 o 
   6  -1  12        0.03       -0.34      1.66 o 
   7  -1  12        2.93        2.40      1.84 o 
  -7   0  12        0.50       -0.03      1.66 o 
  -6   0  12      140.74      149.13      6.71 o 
  -5   0  12       88.79       79.92      4.79 o 
  -4   0  12      476.53      482.71     10.62 o 
  -3   0  12        0.92        1.20      1.13 o 
  -2   0  12        0.38       -0.89      0.89 o 
  -1   0  12      563.21      580.39      7.20 o 
   0   0  12      766.23      777.68     12.76 o 
   1   0  12      462.49      466.14      9.95 o 
   2   0  12       44.20       40.45      3.10 o 
   3   0  12        0.00        0.11      1.02 o 
   4   0  12       27.46       23.71      2.68 o 
   5   0  12       75.37       73.16      4.69 o 
   6   0  12       29.46       29.70      3.49 o 
   7   0  12       33.29       41.93      2.74 o 
  -7   1  12       46.80       49.33      4.17 o 
  -6   1  12       20.62       11.98      2.05 o 
  -5   1  12        3.51        1.87      1.29 o 
  -4   1  12      166.51      167.51      4.13 o 
  -3   1  12        6.92       10.41      4.57 o 
  -2   1  12        2.51        4.49      1.05 o 
  -1   1  12     1633.46     1530.55     11.31 o 
   0   1  12      397.62      411.37      9.36 o 
   1   1  12        2.33        0.12      1.39 o 
   2   1  12       49.88       49.91      3.33 o 
   3   1  12       28.24       24.45      2.53 o 
   4   1  12        3.67        2.23      1.12 o 
   5   1  12      116.02      115.25      5.69 o 
   6   1  12       17.75       21.22      3.63 o 
   7   1  12        2.64        3.37      1.40 o 
  -7   2  12       35.08       41.02      3.88 o 
  -6   2  12       53.99       55.15      4.14 o 
  -5   2  12        0.90        1.43      0.85 o 
  -4   2  12       28.15       33.11      1.98 o 
  -3   2  12        0.86        3.16      1.07 o 
  -2   2  12     1601.87     1592.08     18.71 o 
  -1   2  12      340.28      358.46      5.90 o 
   0   2  12       20.11       13.67      2.16 o 
   1   2  12       98.58       90.36      4.38 o 
   2   2  12       10.93       16.78      2.13 o 
   3   2  12       81.87       81.51      4.30 o 
   4   2  12        6.21        9.28      1.82 o 
   5   2  12      104.34      119.69      4.05 o 
   6   2  12       16.18       14.92      1.85 o 
  -7   3  12        1.32        3.01      1.74 o 
  -6   3  12        6.51        7.75      1.88 o 
  -5   3  12        1.51       11.37      5.46 o 
  -4   3  12      248.17      275.47      5.30 o 
  -3   3  12      158.33      175.25      4.09 o 
  -2   3  12        2.70        4.09      1.02 o 
  -1   3  12        7.00        7.21      1.21 o 
   0   3  12      910.29      930.51      9.46 o 
   1   3  12       30.78       27.94      2.44 o 
   2   3  12        6.53        9.17      1.66 o 
   3   3  12      234.76      213.36      4.90 o 
   4   3  12        8.46        7.91      1.91 o 
   5   3  12       48.02       46.46      3.90 o 
   6   3  12       38.28       32.47      3.51 o 
  -7   4  12       13.74        9.81      2.22 o 
  -6   4  12        6.69        6.89      1.28 o 
  -5   4  12      150.38      131.84      4.02 o 
  -4   4  12      167.81      187.14      4.60 o 
  -3   4  12      168.22      188.77      6.20 o 
  -2   4  12        1.16        1.19      0.75 o 
  -1   4  12       13.78       16.81      1.48 o 
   0   4  12       75.96       78.40      3.20 o 
   1   4  12       72.25       73.22      2.31 o 
   2   4  12        8.40        5.25      1.58 o 
   3   4  12      177.28      195.53      7.07 o 
   4   4  12       78.73       78.55      4.88 o 
   5   4  12        0.66        1.55      1.67 o 
   6   4  12        6.90        1.45      1.88 o 
  -7   5  12        0.27        0.41      1.58 o 
  -6   5  12       24.48       35.64      2.94 o 
  -5   5  12       24.42       18.27      1.77 o 
  -4   5  12       57.70       62.22      2.73 o 
  -3   5  12        7.60       12.90      2.01 o 
  -2   5  12      114.41      121.32      3.57 o 
  -1   5  12        4.31        6.29      0.81 o 
   0   5  12        2.15        0.79      0.90 o 
   1   5  12       33.16       27.64      1.87 o 
   2   5  12       58.49       59.35      2.69 o 
   3   5  12       48.08       43.96      3.67 o 
   4   5  12        9.89        7.02      1.95 o 
  -6   6  12       24.57       31.71      2.25 o 
  -5   6  12       35.44       48.92      2.58 o 
  -4   6  12       42.50       33.42      2.99 o 
  -3   6  12        0.80        0.02      1.15 o 
  -2   6  12        4.00        2.04      1.35 o 
  -1   6  12       21.92       23.46      1.74 o 
   0   6  12       26.82       21.34      1.72 o 
   1   6  12        4.51        7.13      1.38 o 
   2   6  12       88.29      107.01      5.55 o 
   3   6  12        4.99        6.34      2.18 o 
   4   6  12       27.31       20.04      2.96 o 
  -6   7  12        0.04       -1.21      1.21 o 
  -5   7  12        0.03       -1.72      1.72 o 
  -4   7  12        9.63        7.12      1.75 o 
  -3   7  12        5.84        5.36      1.55 o 
  -2   7  12        0.01        1.62      1.48 o 
  -1   7  12        4.88        2.01      1.40 o 
   0   7  12       28.01       29.07      2.10 o 
   1   7  12      140.84      142.88      5.28 o 
   2   7  12        3.56        5.19      2.08 o 
   3   7  12        9.35        5.82      2.00 o 
  -5   8  12       19.48       12.87      2.37 o 
  -4   8  12       11.11        8.21      1.87 o 
  -3   8  12       31.98       36.59      3.21 o 
  -2   8  12        6.71        1.71      1.54 o 
  -1   8  12        3.13        5.70      1.80 o 
   0   8  12       25.36       38.91      2.50 o 
   1   8  12        2.98        4.06      1.97 o 
   2   8  12       79.31       72.86      5.38 o 
  -3   9  12       41.24       34.80      3.36 o 
  -2   9  12        3.52        4.62      1.64 o 
  -1   9  12       52.45       68.23      4.48 o 
   0   9  12        1.70        4.48      1.45 o 
  -1  -8  13       10.02        8.90      2.19 o 
   0  -8  13      147.14      166.39      7.88 o 
   1  -8  13       25.95       20.91      2.92 o 
   2  -8  13      100.54      112.93      6.35 o 
   3  -8  13       11.59        4.56      1.71 o 
  -3  -7  13       93.86      115.38      6.86 o 
  -2  -7  13       31.29       32.75      3.80 o 
  -1  -7  13        2.39       -0.56      1.63 o 
   0  -7  13        5.36        5.86      1.86 o 
   1  -7  13        6.84        9.95      2.15 o 
   2  -7  13       68.24       74.47      4.95 o 
   3  -7  13       36.38       30.24      3.36 o 
   4  -7  13        5.63        3.45      2.04 o 
   5  -7  13       26.71       28.78      2.76 o 
  -4  -6  13        0.21       -1.66      1.79 o 
  -3  -6  13       10.92       13.70      2.53 o 
  -2  -6  13       46.74       56.84      4.51 o 
  -1  -6  13        0.84       -0.76      1.66 o 
   0  -6  13        7.93        5.96      1.13 o 
   1  -6  13      101.38      107.86      3.91 o 
   2  -6  13      135.79      129.36      4.27 o 
   3  -6  13       11.27       11.63      2.41 o 
   4  -6  13       36.17       31.70      3.56 o 
   5  -6  13       72.13       69.20      5.09 o 
  -5  -5  13       59.08       70.19      5.47 o 
  -4  -5  13        3.08        4.92      1.96 o 
  -3  -5  13        4.11        3.81      1.74 o 
  -2  -5  13       38.14       38.22      2.42 o 
  -1  -5  13        1.24       -0.06      1.02 o 
   0  -5  13       33.82       41.40      2.49 o 
   1  -5  13      889.94      880.76     10.61 o 
   2  -5  13        3.15        1.99      1.01 o 
   3  -5  13       32.38       37.12      3.50 o 
   4  -5  13       86.66       95.51      5.50 o 
   5  -5  13       15.22       14.39      2.73 o 
   6  -5  13        3.54        0.71      1.90 o 
  -5  -4  13       20.54       25.58      3.26 o 
  -4  -4  13       34.39       29.13      2.27 o 
  -3  -4  13        6.38        7.19      1.35 o 
  -2  -4  13        6.01        7.46      1.20 o 
  -1  -4  13       82.79       98.06      4.58 o 
   0  -4  13      292.03      282.18      5.95 o 
   1  -4  13        0.80        1.43      1.36 o 
   2  -4  13      190.60      171.55      4.52 o 
   3  -4  13       33.77       31.75      3.19 o 
   4  -4  13      192.93      192.79      7.66 o 
   5  -4  13      101.06       95.98      5.82 o 
   6  -4  13        3.86        2.06      1.78 o 
  -6  -3  13       85.62       91.86      6.00 o 
  -5  -3  13       46.79       46.47      4.11 o 
  -4  -3  13       85.57       93.62      3.76 o 
  -3  -3  13      131.49      100.79      3.81 o 
  -2  -3  13        1.09        2.85      1.14 o 
  -1  -3  13      428.43      438.34      9.53 o 
   0  -3  13       48.69       50.81      2.50 o 
   1  -3  13        8.67       10.54      1.93 o 
   2  -3  13        0.27       -0.91      1.61 o 
   3  -3  13      179.36      166.45      6.70 o 
   4  -3  13        0.04        1.64      1.64 o 
   5  -3  13      144.19      141.68      6.79 o 
   6  -3  13       19.56       21.91      3.24 o 
  -6  -2  13       89.45       87.50      5.58 o 
  -5  -2  13       52.90       46.25      4.00 o 
  -4  -2  13        5.72       12.51      2.50 o 
  -3  -2  13      184.44      206.35     15.29 o 
  -2  -2  13      291.98      287.56      8.02 o 
  -1  -2  13       50.93       57.96      2.62 o 
   0  -2  13      163.22      148.79      4.00 o 
   1  -2  13      398.36      397.18      9.80 o 
   2  -2  13      112.34      106.23      5.19 o 
   3  -2  13        0.14        1.22      1.41 o 
   4  -2  13        0.29        1.32      1.57 o 
   5  -2  13      437.98      454.81     12.02 o 
   6  -2  13        0.30       -1.72      1.72 o 
  -6  -1  13        4.65        4.32      2.02 o 
  -5  -1  13       91.71       82.03      5.17 o 
  -4  -1  13        6.23        8.80      1.99 o 
  -3  -1  13       28.18       32.51      2.10 o 
  -2  -1  13       14.04       11.07      1.30 o 
  -1  -1  13      269.92      294.05      5.58 o 
   0  -1  13      537.08      580.38     12.83 o 
   1  -1  13      105.33       96.26      4.96 o 
   2  -1  13       22.19       23.96      2.67 o 
   3  -1  13      448.59      435.91     10.49 o 
   4  -1  13       31.88       25.73      3.02 o 
   5  -1  13        6.79        8.21      2.22 o 
   6  -1  13        1.06        0.39      1.45 o 
  -7   0  13       20.03       20.36      3.17 o 
  -6   0  13        7.03        8.55      2.24 o 
  -5   0  13       17.63       20.36      2.79 o 
  -4   0  13       22.43       25.92      2.78 o 
  -3   0  13      327.65      318.80      8.36 o 
  -2   0  13       65.34       61.94      2.81 o 
  -1   0  13      110.81      110.21      3.36 o 
   0   0  13        8.06       10.84      1.92 o 
   1   0  13       16.46       21.00      2.52 o 
   2   0  13       21.33       29.71      2.88 o 
   3   0  13      368.21      338.57      9.14 o 
   4   0  13        3.71       -0.86      1.57 o 
   5   0  13        3.41        3.24      1.87 o 
   6   0  13        3.56       -0.19      1.70 o 
  -7   1  13       23.93       22.77      3.21 o 
  -6   1  13        4.73        2.02      1.60 o 
  -5   1  13       63.96       54.60      3.87 o 
  -4   1  13      121.22      120.68      5.40 o 
  -3   1  13        2.65        1.55      1.18 o 
  -2   1  13      695.03      694.03      9.70 o 
  -1   1  13      126.76      112.79      5.19 o 
   0   1  13       43.94       54.51      3.68 o 
   1   1  13      586.80      570.45     11.39 o 
   2   1  13      205.51      205.59      6.96 o 
   3   1  13       54.79       63.25      4.00 o 
   4   1  13       25.97       30.55      3.02 o 
   5   1  13       11.58       12.32      2.32 o 
   6   1  13        0.12        0.14      1.72 o 
  -7   2  13        0.03        1.07      1.69 o 
  -6   2  13        2.72        2.81      1.50 o 
  -5   2  13      104.35      106.43      3.57 o 
  -4   2  13      264.88      253.54      5.24 o 
  -3   2  13      604.42      586.96      7.66 o 
  -2   2  13       41.10       35.71      2.10 o 
  -1   2  13       79.69       74.59      6.02 o 
   0   2  13       48.09       48.83      3.44 o 
   1   2  13      442.34      413.86      9.58 o 
   2   2  13       10.46       13.67      2.14 o 
   3   2  13        0.25       -0.76      1.38 o 
   4   2  13       27.96       36.13      3.25 o 
   5   2  13        0.00       -1.08      1.19 o 
   6   2  13        1.67        0.39      1.61 o 
  -7   3  13       91.49      102.06      5.99 o 
  -6   3  13       51.74       53.78      4.19 o 
  -5   3  13       96.14       85.63      3.28 o 
  -4   3  13      161.69      166.48      4.34 o 
  -3   3  13       21.05       17.93      1.59 o 
  -2   3  13       61.91       74.64      2.94 o 
  -1   3  13      124.61      111.12      3.52 o 
   0   3  13      353.35      376.45      6.45 o 
   1   3  13       33.38       47.29      3.41 o 
   2   3  13      138.63      144.96      5.73 o 
   3   3  13        1.25        3.32      1.07 o 
   4   3  13       28.14       31.21      3.18 o 
   5   3  13        3.95        2.96      1.80 o 
   6   3  13       31.39       34.71      3.73 o 
  -6   4  13       11.99       12.51      1.58 o 
  -5   4  13      247.37      238.43      5.41 o 
  -4   4  13       73.21       73.13      2.98 o 
  -3   4  13       14.13        9.52      1.77 o 
  -2   4  13        7.47       11.20      1.32 o 
  -1   4  13        2.39        1.30      0.89 o 
   0   4  13        7.42        8.87      1.25 o 
   1   4  13       21.12        9.54      1.02 o 
   2   4  13      297.34      311.20      8.76 o 
   3   4  13        4.63        7.55      2.03 o 
   4   4  13        0.44        1.18      1.73 o 
   5   4  13       55.13       59.23      4.59 o 
  -6   5  13        0.62        1.13      1.17 o 
  -5   5  13       54.65       62.23      4.35 o 
  -4   5  13       66.50       79.38      4.51 o 
  -3   5  13       61.76       47.66      3.50 o 
  -2   5  13       59.93       76.69      3.06 o 
  -1   5  13        2.21        6.97      0.88 o 
   0   5  13       97.42       83.72      6.24 o 
   1   5  13       59.65       52.75      2.65 o 
   2   5  13        5.04        4.35      1.59 o 
   3   5  13        0.13       -0.20      1.54 o 
   4   5  13        0.14       -0.33      1.75 o 
  -6   6  13       23.25       31.35      2.41 o 
  -5   6  13       14.01       21.94      2.82 o 
  -4   6  13       45.20       56.53      3.92 o 
  -3   6  13       63.22       67.54      4.17 o 
  -2   6  13        8.99        8.77      1.91 o 
  -1   6  13        0.02        1.16      0.92 o 
   0   6  13       45.51       52.83      3.96 o 
   1   6  13        8.65       13.88      1.56 o 
   2   6  13        1.20       -1.28      1.74 o 
   3   6  13       32.48       43.55      4.13 o 
   4   6  13       91.45       99.13      6.13 o 
  -5   7  13       43.26       44.41      3.68 o 
  -4   7  13        8.97       11.31      2.17 o 
  -3   7  13        7.20       13.79      2.26 o 
  -2   7  13       14.82       10.03      2.06 o 
  -1   7  13       28.31       23.29      2.68 o 
   0   7  13       49.15       36.48      2.34 o 
   1   7  13       46.28       56.15      4.67 o 
   2   7  13       16.92       19.55      3.00 o 
   3   7  13        3.42        2.35      1.75 o 
  -4   8  13        0.01       -1.76      1.76 o 
  -3   8  13        8.93        9.80      2.20 o 
  -2   8  13        2.76        5.40      1.77 o 
  -1   8  13        5.60       14.98      2.38 o 
   0   8  13        2.99        1.73      1.08 o 
   1   8  13        0.31        0.49      1.66 o 
   1  -8  14        6.30       -0.89      2.15 o 
  -2  -7  14        2.37        8.53      2.56 o 
  -1  -7  14      250.75      291.08     10.36 o 
   0  -7  14       13.36       12.12      2.46 o 
   1  -7  14       20.92       18.09      2.69 o 
   2  -7  14       96.27      104.35      5.93 o 
   3  -7  14        0.01       -1.31      2.01 o 
   4  -7  14       66.51       60.62      4.98 o 
  -3  -6  14       28.10       32.53      3.81 o 
  -2  -6  14       20.01       28.16      3.51 o 
  -1  -6  14       17.94       17.84      2.60 o 
   0  -6  14        5.83        9.20      1.32 o 
   1  -6  14        2.72        1.27      2.00 o 
   2  -6  14       21.21       25.16      2.13 o 
   3  -6  14       23.26       25.49      3.08 o 
   4  -6  14       51.44       62.51      4.81 o 
   5  -6  14       62.94       70.85      5.28 o 
  -4  -5  14        5.50        4.64      2.05 o 
  -3  -5  14       90.58      103.94      6.16 o 
  -2  -5  14       26.45       18.96      1.90 o 
  -1  -5  14       19.66       13.58      1.57 o 
   0  -5  14        6.89        4.14      0.95 o 
   1  -5  14        0.66        2.34      1.20 o 
   2  -5  14       18.12       19.17      1.83 o 
   3  -5  14      179.24      184.54      7.63 o 
   4  -5  14        0.95        0.33      1.81 o 
   5  -5  14       25.04       29.24      3.59 o 
  -5  -4  14       51.39       61.58      5.00 o 
  -4  -4  14        3.38        3.96      1.15 o 
  -3  -4  14        1.00        2.68      1.10 o 
  -2  -4  14      116.02      112.08      4.34 o 
  -1  -4  14       17.94       14.51      1.68 o 
   0  -4  14      262.29      284.42      6.25 o 
   1  -4  14       11.57       13.70      1.57 o 
   2  -4  14        7.65        6.63      1.96 o 
   3  -4  14      168.83      175.62      7.32 o 
   4  -4  14       17.94       18.96      2.77 o 
   5  -4  14       15.83       17.03      2.93 o 
   6  -4  14       16.75       13.60      2.56 o 
  -5  -3  14        1.25       -2.39      2.39 o 
  -4  -3  14        1.64        1.45      1.00 o 
  -3  -3  14        1.12        1.50      1.67 o 
  -2  -3  14      130.33      129.88      4.30 o 
  -1  -3  14       13.75        7.62      1.30 o 
   0  -3  14       35.69       36.75      2.86 o 
   1  -3  14      333.70      362.51      6.60 o 
   2  -3  14      196.74      207.11      7.60 o 
   3  -3  14        0.13        0.57      1.50 o 
   4  -3  14       35.89       24.67      3.22 o 
   5  -3  14        5.17        6.70      2.08 o 
   6  -3  14        8.75        0.89      1.97 o 
  -6  -2  14        2.54        1.60      1.85 o 
  -5  -2  14       31.09       23.42      3.03 o 
  -4  -2  14      407.84      423.06      7.95 o 
  -3  -2  14      201.83      196.21      5.30 o 
  -2  -2  14      313.35      302.02      6.39 o 
  -1  -2  14        1.71        3.92      2.46 o 
   0  -2  14       41.48       42.19      2.31 o 
   1  -2  14       95.09       85.35      4.83 o 
   2  -2  14        8.24       10.46      1.92 o 
   3  -2  14       14.71       18.19      2.54 o 
   4  -2  14      169.10      169.80      7.36 o 
   5  -2  14        0.02        0.80      1.83 o 
   6  -2  14        4.56        2.90      1.80 o 
  -6  -1  14        5.72        6.22      2.28 o 
  -5  -1  14        0.60       -0.55      1.81 o 
  -4  -1  14       25.61       23.80      2.86 o 
  -3  -1  14        0.93        0.73      0.94 o 
  -2  -1  14       34.19       26.07      2.04 o 
  -1  -1  14       12.69       17.55      1.62 o 
   0  -1  14       28.89       30.53      3.14 o 
   1  -1  14       20.84       21.57      2.53 o 
   2  -1  14      128.64      112.49      5.55 o 
   3  -1  14       24.98       22.78      2.76 o 
   4  -1  14       32.21       31.84      3.29 o 
   5  -1  14        6.90        6.99      2.27 o 
   6  -1  14        2.62        5.63      2.08 o 
  -6   0  14      160.30      170.03      7.71 o 
  -5   0  14      131.77      136.52      6.48 o 
  -4   0  14        0.06        1.37      1.41 o 
  -3   0  14       13.71        6.63      1.11 o 
  -2   0  14        7.71       10.15      1.27 o 
  -1   0  14       59.62       51.29      3.76 o 
   0   0  14      292.23      287.84      8.48 o 
   1   0  14        1.06       -0.03      1.21 o 
   2   0  14      230.54      241.22      7.98 o 
   3   0  14        6.96        2.85      1.39 o 
   4   0  14       26.34       31.80      3.30 o 
   5   0  14      242.27      258.03      9.08 o 
   6   0  14       72.72       59.57      4.85 o 
  -6   1  14       15.65       16.82      2.66 o 
  -5   1  14        0.14        0.30      1.48 o 
  -4   1  14        5.19        5.18      1.73 o 
  -3   1  14        8.31        7.16      1.19 o 
  -2   1  14       71.29       75.08      4.49 o 
  -1   1  14       25.09       24.83      2.68 o 
   0   1  14      204.43      195.57      7.06 o 
   1   1  14        0.85        1.23      1.25 o 
   2   1  14       20.19       16.61      2.36 o 
   3   1  14       29.49       24.92      2.84 o 
   4   1  14       14.06        9.90      2.32 o 
   5   1  14        7.26        4.69      1.94 o 
   6   1  14        8.01        6.37      3.64 o 
  -6   2  14       17.61       14.44      2.29 o 
  -5   2  14        0.25       -1.21      1.21 o 
  -4   2  14       26.42       27.00      1.90 o 
  -3   2  14      231.27      224.59      4.43 o 
  -2   2  14      187.86      187.93      4.81 o 
  -1   2  14       51.44       48.71      3.68 o 
   0   2  14      350.84      361.08      9.40 o 
   1   2  14       21.98       17.12      2.34 o 
   2   2  14        0.03        2.89      1.68 o 
   3   2  14      205.62      205.98      7.33 o 
   4   2  14      143.32      122.63      6.05 o 
   5   2  14       12.59        9.03      1.54 o 
  -6   3  14        3.28        2.13      1.57 o 
  -5   3  14       18.92       18.18      1.75 o 
  -4   3  14       18.92       18.35      1.68 o 
  -3   3  14       16.97       22.64      2.77 o 
  -2   3  14        7.48        3.35      0.95 o 
  -1   3  14       87.19       74.19      3.05 o 
   0   3  14       26.06       21.53      2.59 o 
   1   3  14      157.43      151.78      6.23 o 
   2   3  14        1.54        2.87      1.58 o 
   3   3  14        7.02        4.29      1.72 o 
   4   3  14       22.69       18.86      2.81 o 
   5   3  14       19.14       26.63      3.35 o 
  -6   4  14       22.06       24.88      2.08 o 
  -5   4  14       66.12       69.64      3.19 o 
  -4   4  14      331.39      326.60      8.88 o 
  -3   4  14       49.55       54.99      7.21 o 
  -2   4  14       13.65       13.67      2.11 o 
  -1   4  14        0.63       -0.03      0.94 o 
   0   4  14      102.37      117.31      3.81 o 
   1   4  14        8.07        4.11      2.62 o 
   2   4  14      242.36      249.51      8.19 o 
   3   4  14       21.42       22.69      2.97 o 
   4   4  14      119.45      132.14      6.63 o 
  -5   5  14        6.82        5.47      1.96 o 
  -4   5  14       10.53       13.15      2.35 o 
  -3   5  14       75.03       68.36      3.05 o 
  -2   5  14        0.04        1.08      0.97 o 
  -1   5  14       73.77       85.17      3.24 o 
   0   5  14      119.55      120.87      4.27 o 
   1   5  14       10.34       16.97      1.75 o 
   2   5  14       14.11       11.74      2.25 o 
   3   5  14        0.55       -0.27      1.80 o 
   4   5  14        9.70        7.02      2.26 o 
  -5   6  14        4.46        3.71      1.78 o 
  -4   6  14       74.68       86.06      4.82 o 
  -3   6  14        0.02        0.63      1.46 o 
  -2   6  14        6.20        8.26      1.85 o 
  -1   6  14       19.22       14.82      2.40 o 
   0   6  14       86.30       94.69      3.63 o 
   1   6  14        7.30        7.18      1.35 o 
   2   6  14       73.15       63.25      4.66 o 
   3   6  14       56.21       52.73      4.47 o 
  -4   7  14       40.82       56.16      4.22 o 
  -3   7  14        9.60       13.60      2.40 o 
  -2   7  14      115.85      116.19      5.73 o 
  -1   7  14        1.15        0.04      1.47 o 
   0   7  14        3.30        3.17      1.06 o 
   1   7  14        1.49        7.97      1.48 o 
   2   7  14        6.14        3.43      2.19 o 
  -2   8  14        4.25        2.50      1.82 o 
  -1   8  14        2.41        4.88      1.65 o 
   0  -7  15       34.08       35.98      4.09 o 
   1  -7  15       31.46       29.66      3.39 o 
   2  -7  15        6.12        7.63      2.01 o 
  -2  -6  15       37.10       56.50      4.96 o 
  -1  -6  15        0.18        0.67      1.64 o 
   0  -6  15       16.24       16.79      2.81 o 
   1  -6  15       49.31       53.73      3.03 o 
   2  -6  15       45.48       53.84      2.99 o 
   3  -6  15       64.73       64.38      4.78 o 
   4  -6  15        1.29       -0.12      1.95 o 
  -3  -5  15        0.31        0.49      1.57 o 
  -2  -5  15       30.76       26.57      2.29 o 
  -1  -5  15       16.65       15.36      2.37 o 
   0  -5  15        4.63       -0.51      1.17 o 
   1  -5  15        7.84        5.79      1.30 o 
   2  -5  15        0.11        1.35      1.35 o 
   3  -5  15       11.28       14.73      2.59 o 
   4  -5  15       43.26       56.82      4.75 o 
  -4  -4  15        7.13       11.79      2.45 o 
  -3  -4  15       14.60       16.73      3.01 o 
  -2  -4  15        9.65        9.03      1.41 o 
  -1  -4  15        0.55        0.46      1.49 o 
   0  -4  15       26.84       23.62      2.01 o 
   1  -4  15        3.75        3.90      1.05 o 
   2  -4  15       96.84       98.25      5.69 o 
   3  -4  15        2.73        5.20      1.92 o 
   4  -4  15        6.10        9.36      2.57 o 
   5  -4  15      163.53      187.30      8.51 o 
  -5  -3  15       11.33        7.58      1.43 o 
  -4  -3  15        0.92       -0.59      1.11 o 
  -3  -3  15        2.36        3.22      1.16 o 
  -2  -3  15       43.05       41.84      2.60 o 
  -1  -3  15       23.75       17.33      1.70 o 
   0  -3  15      328.71      317.35      6.60 o 
   1  -3  15        3.73        2.27      1.45 o 
   2  -3  15      208.09      232.46      8.47 o 
   3  -3  15       18.29       19.98      2.88 o 
   4  -3  15        0.51       -1.41      1.67 o 
   5  -3  15       16.09       18.27      3.12 o 
  -5  -2  15       11.68       13.11      1.71 o 
  -4  -2  15        2.19        0.48      2.03 o 
  -3  -2  15      148.53      150.92      6.96 o 
  -2  -2  15        1.73        0.86      1.36 o 
  -1  -2  15        1.79       -0.21      1.14 o 
   0  -2  15      305.37      299.86      9.28 o 
   1  -2  15        6.92        7.81      2.02 o 
   2  -2  15        1.78        3.47      1.87 o 
   3  -2  15       24.04       23.24      2.91 o 
   4  -2  15        8.12        1.89      1.97 o 
   5  -2  15        0.76       -0.16      1.50 o 
  -5  -1  15       42.77       49.47      4.22 o 
  -4  -1  15       16.85       22.16      2.11 o 
  -3  -1  15        3.47        4.04      1.88 o 
  -2  -1  15      394.37      393.18     13.79 o 
  -1  -1  15      139.97      132.05      6.32 o 
   0  -1  15      127.19      128.56      6.20 o 
   1  -1  15       17.19       11.30      2.11 o 
   2  -1  15        3.42        7.68      1.97 o 
   3  -1  15       55.92       61.70      4.51 o 
   4  -1  15       45.51       43.37      3.85 o 
   5  -1  15       15.48       19.56      3.07 o 
  -6   0  15       25.39       24.47      3.36 o 
  -5   0  15      133.19      151.29      7.06 o 
  -4   0  15        4.10        5.37      1.39 o 
  -3   0  15        0.72        1.11      0.94 o 
  -2   0  15       39.56       31.67      2.56 o 
  -1   0  15      100.69       88.79      5.22 o 
   0   0  15        0.91        4.22      1.69 o 
   1   0  15        0.02        0.51      1.46 o 
   2   0  15        1.22        3.71      1.84 o 
   3   0  15       22.29       21.46      2.81 o 
   4   0  15       95.95       99.88      5.70 o 
   5   0  15        1.08       -0.22      1.54 o 
  -6   1  15        2.98        9.58      2.58 o 
  -5   1  15        2.25        3.88      2.05 o 
  -4   1  15       37.01       41.10      3.64 o 
  -3   1  15       16.99       14.48      1.60 o 
  -2   1  15       25.32       24.96      3.23 o 
  -1   1  15       33.06       46.52      3.75 o 
   0   1  15        7.50       11.46      2.20 o 
   1   1  15      478.81      482.68     11.52 o 
   2   1  15       32.27       28.12      3.12 o 
   3   1  15      102.92      120.44      6.00 o 
   4   1  15       42.80       40.62      3.80 o 
   5   1  15        0.21        0.97      1.70 o 
  -6   2  15        1.71        2.41      1.69 o 
  -5   2  15        0.10        1.96      1.46 o 
  -4   2  15       58.98       60.12      6.68 o 
  -3   2  15        8.49        5.01      1.74 o 
  -2   2  15        5.93        6.65      1.90 o 
  -1   2  15       16.71       14.44      2.20 o 
   0   2  15       11.60       12.98      2.29 o 
   1   2  15       47.65       48.23      3.82 o 
   2   2  15      297.62      290.99      8.97 o 
   3   2  15        1.46        0.43      1.46 o 
   4   2  15       21.60       24.88      3.01 o 
   5   2  15        1.78        2.36      1.91 o 
  -5   3  15        0.15       -0.17      1.04 o 
  -4   3  15        6.15        1.84      1.79 o 
  -3   3  15        6.77        6.19      1.35 o 
  -2   3  15       45.87       46.46      2.61 o 
  -1   3  15      136.20      135.74      4.26 o 
   0   3  15       12.19       12.21      2.24 o 
   1   3  15        3.08        2.24      1.56 o 
   2   3  15       27.99       27.73      3.10 o 
   3   3  15        2.74        7.27      2.07 o 
   4   3  15        0.05        1.30      1.70 o 
  -5   4  15       18.99       17.68      2.56 o 
  -4   4  15       21.10       18.12      2.58 o 
  -3   4  15       25.39       32.11      2.24 o 
  -2   4  15       13.66       14.41      1.69 o 
  -1   4  15        8.98        5.17      1.16 o 
   0   4  15       48.18       41.35      2.53 o 
   1   4  15       20.05       15.68      2.32 o 
   2   4  15        0.09        2.87      1.71 o 
   3   4  15       87.02       95.33      5.61 o 
   4   4  15       16.15       18.94      3.13 o 
  -5   5  15        0.04       -1.89      1.89 o 
  -4   5  15        8.25        7.05      1.89 o 
  -3   5  15      126.82      140.52      4.49 o 
  -2   5  15       16.80       21.46      1.98 o 
  -1   5  15        1.38        0.64      1.32 o 
   0   5  15       16.03       13.27      1.66 o 
   1   5  15        7.87        3.13      1.82 o 
   2   5  15       33.23       33.64      3.60 o 
   3   5  15        3.97        0.94      1.69 o 
  -4   6  15        0.18       -0.76      1.94 o 
  -3   6  15        2.31        0.77      1.53 o 
  -2   6  15        1.99        2.85      1.56 o 
  -1   6  15       77.44       80.00      4.93 o 
   0   6  15        0.82        0.61      1.17 o 
   1   6  15       28.62       30.98      2.34 o 
   2   6  15        5.07        1.89      1.71 o 
  -2   7  15       20.82       20.82      2.78 o 
  -1   7  15        0.61        1.87      1.65 o 
   0   7  15       12.63       12.69      1.76 o 
  -1  -6  16        0.61        2.09      2.09 o 
   0  -6  16      113.96      132.98      4.90 o 
   1  -6  16        0.14        0.09      1.29 o 
   2  -6  16       36.25       40.69      4.05 o 
  -2  -5  16      133.76      153.33      5.37 o 
  -1  -5  16       14.26       12.24      2.20 o 
   0  -5  16       78.49      101.29      4.79 o 
   1  -5  16        4.04        2.98      1.48 o 
   2  -5  16       37.62       40.59      3.92 o 
   3  -5  16        1.36        3.09      1.70 o 
  -3  -4  16        9.63        8.05      3.36 o 
  -2  -4  16       80.45       78.49      3.79 o 
  -1  -4  16        0.02        0.55      0.90 o 
   0  -4  16       41.00       37.71      2.53 o 
   1  -4  16        1.90        2.67      1.70 o 
   2  -4  16       73.78       71.91      5.06 o 
   3  -4  16       20.62       19.74      3.01 o 
   4  -4  16       20.22       16.48      3.06 o 
  -4  -3  16       48.17       59.74      3.52 o 
  -3  -3  16       14.81       16.71      1.91 o 
  -2  -3  16        4.72        6.56      1.25 o 
  -1  -3  16        0.76        0.77      1.44 o 
   0  -3  16       16.67       16.09      2.47 o 
   1  -3  16      108.21      118.06      6.37 o 
   2  -3  16       47.65       37.88      3.75 o 
   3  -3  16        0.93        3.43      2.07 o 
   4  -3  16      101.05      112.63      6.52 o 
  -4  -2  16       11.24       10.58      2.77 o 
  -3  -2  16        3.01        5.81      1.32 o 
  -2  -2  16        1.48        2.68      1.54 o 
  -1  -2  16       94.22      109.33      5.99 o 
   0  -2  16       56.78       69.03      4.96 o 
   1  -2  16        9.14        6.84      1.91 o 
   2  -2  16      164.02      157.46      7.23 o 
   3  -2  16        2.92        4.05      1.96 o 
   4  -2  16       23.27       24.73      3.27 o 
   5  -2  16        9.14        7.64      2.43 o 
  -5  -1  16        4.46        3.31      1.54 o 
  -4  -1  16        7.77        7.15      1.37 o 
  -3  -1  16        2.77        3.30      1.43 o 
  -2  -1  16       21.26       21.23      1.96 o 
  -1  -1  16      147.32      144.57      6.94 o 
   0  -1  16        2.06        7.42      2.26 o 
   1  -1  16       29.90       38.75      3.68 o 
   2  -1  16      158.15      159.01      7.19 o 
   3  -1  16       22.44       17.65      2.70 o 
   4  -1  16        8.52        3.85      1.79 o 
   5  -1  16        3.18        3.13      2.05 o 
  -5   0  16        7.08        9.16      1.99 o 
  -4   0  16       15.93       15.17      1.79 o 
  -3   0  16      175.57      208.21      5.60 o 
  -2   0  16       73.51       80.57      5.40 o 
  -1   0  16       38.64       31.94      3.65 o 
   0   0  16      168.22      159.18      6.98 o 
   1   0  16        5.30       -0.24      1.44 o 
   2   0  16      162.72      172.17      7.37 o 
   3   0  16        8.30        9.12      2.33 o 
   4   0  16       11.49        8.92      2.10 o 
  -5   1  16        3.94        3.71      1.81 o 
  -4   1  16       26.59       23.06      2.11 o 
  -3   1  16      100.01      105.90      6.01 o 
  -2   1  16        7.36        8.76      2.30 o 
  -1   1  16       35.46       43.88      3.87 o 
   0   1  16       54.64       65.70      4.73 o 
   1   1  16        7.26        7.11      1.91 o 
   2   1  16        7.03        5.21      1.83 o 
   3   1  16       18.89       22.06      3.02 o 
   4   1  16       34.25       28.04      3.27 o 
  -5   2  16       29.29       38.76      3.82 o 
  -4   2  16        3.50        9.29      2.31 o 
  -3   2  16       47.68       50.89      4.32 o 
  -2   2  16       30.87       27.52      3.35 o 
  -1   2  16       34.63       28.23      3.20 o 
   0   2  16        0.05       -0.41      1.31 o 
   1   2  16       82.93       98.23      5.48 o 
   2   2  16        1.97        1.55      1.73 o 
   3   2  16      112.35      132.27      6.49 o 
   4   2  16        6.65        5.91      1.97 o 
  -5   3  16        0.00       -2.39      2.39 o 
  -4   3  16       68.56       67.44      3.30 o 
  -3   3  16        9.63        5.66      1.95 o 
  -2   3  16       55.05       61.42      4.78 o 
  -1   3  16        0.55        0.92      1.42 o 
   0   3  16        1.10        1.67      1.55 o 
   1   3  16       86.30       86.27      5.20 o 
   2   3  16      241.71      232.86      8.38 o 
   3   3  16        0.10        0.85      1.56 o 
  -4   4  16       25.78       24.00      2.14 o 
  -3   4  16        0.00       -1.15      1.15 o 
  -2   4  16        0.88       -0.55      1.89 o 
  -1   4  16       24.63       21.89      1.96 o 
   0   4  16        5.77        8.17      1.98 o 
   1   4  16       35.70       44.16      3.88 o 
   2   4  16        9.61       14.52      2.52 o 
   3   4  16       19.98       13.91      2.80 o 
  -4   5  16       82.55       89.46      3.84 o 
  -3   5  16        4.28        8.00      1.57 o 
  -2   5  16       26.93       21.41      2.02 o 
  -1   5  16       13.01       15.50      2.41 o 
   0   5  16       48.84       50.70      2.88 o 
   1   5  16       24.59       27.84      3.36 o 
   2   5  16        2.35        3.27      2.07 o 
  -2   6  16        5.84        5.29      1.93 o 
  -1   6  16        2.02        3.48      1.88 o 
   0   6  16       12.40       18.51      2.00 o 
   0  -5  17        0.39        3.35      1.56 o 
   1  -5  17       58.28       75.22      5.51 o 
  -2  -4  17       72.40      102.05      4.95 o 
  -1  -4  17        9.69       13.88      1.92 o 
   0  -4  17      134.41      133.70      7.06 o 
   1  -4  17        0.02        1.24      1.70 o 
   2  -4  17       40.86       39.91      4.04 o 
   3  -4  17       17.52       22.21      3.28 o 
  -3  -3  17       89.89       93.88      4.33 o 
  -2  -3  17        0.12        1.54      1.08 o 
  -1  -3  17       91.66      105.57      6.24 o 
   0  -3  17        0.06       -1.85      1.85 o 
   1  -3  17        0.06        0.89      1.63 o 
   2  -3  17       36.77       37.32      3.90 o 
   3  -3  17       45.33       48.54      4.49 o 
  -3  -2  17        1.25        1.39      1.09 o 
  -2  -2  17       16.05       15.63      1.98 o 
  -1  -2  17        0.02        1.33      1.63 o 
   0  -2  17        0.48        0.29      1.31 o 
   1  -2  17        0.24       -1.21      1.65 o 
   2  -2  17       13.95        7.61      1.94 o 
   3  -2  17       22.43       30.72      3.69 o 
   4  -2  17        0.17       -0.56      1.62 o 
  -4  -1  17       20.07       24.00      3.26 o 
  -3  -1  17       31.94       37.87      2.71 o 
  -2  -1  17       25.63       31.81      3.51 o 
  -1  -1  17        0.57        3.44      2.03 o 
   0  -1  17        0.69        3.14      1.93 o 
   1  -1  17      344.66      347.70     10.92 o 
   2  -1  17      146.21      149.11      7.28 o 
   3  -1  17       37.11       30.33      3.70 o 
   4  -1  17       52.19       46.29      4.43 o 
  -4   0  17       33.50       33.75      2.65 o 
  -3   0  17       21.93       26.42      3.48 o 
  -2   0  17       14.84       17.85      2.90 o 
  -1   0  17        0.03       -0.62      1.74 o 
   0   0  17        3.59        1.62      1.74 o 
   1   0  17       95.58       91.68      5.69 o 
   2   0  17        3.32        8.83      2.46 o 
   3   0  17      124.57      125.44      6.75 o 
   4   0  17        0.01       -2.38      2.38 o 
  -4   1  17       31.80       35.70      4.00 o 
  -3   1  17        0.96        3.06      2.03 o 
  -2   1  17       50.30       40.53      4.00 o 
  -1   1  17      118.41      129.33      6.79 o 
   0   1  17       44.59       48.44      4.20 o 
   1   1  17       62.33       59.91      4.70 o 
   2   1  17       23.98       14.83      2.70 o 
   3   1  17        4.84        0.01      1.68 o 
  -4   2  17        1.90        3.21      1.73 o 
  -3   2  17        4.39        2.46      2.13 o 
  -2   2  17        9.53        4.97      2.10 o 
  -1   2  17        3.87        3.92      1.98 o 
   0   2  17        6.32        7.74      2.27 o 
   1   2  17       28.78       38.68      3.87 o 
   2   2  17       13.04       17.43      2.84 o 
   3   2  17       30.99       33.18      3.58 o 
  -4   3  17        5.84        2.44      1.95 o 
  -3   3  17       26.57       37.40      3.97 o 
  -2   3  17        3.66        4.51      1.72 o 
  -1   3  17       54.13       62.30      4.76 o 
   0   3  17       39.96       39.18      4.04 o 
   1   3  17       36.24       32.07      3.42 o 
   2   3  17        9.62       10.77      2.24 o 
  -3   4  17       14.28       14.48      1.92 o 
  -2   4  17        9.43        5.84      1.61 o 
  -1   4  17       24.89       33.53      3.62 o 
   0   4  17       21.15       23.12      3.31 o 
   1   4  17        6.22        6.06      2.08 o 
   2   4  17        4.00        1.81      1.62 o 
  -2   5  17       33.74       30.07      3.38 o 
  -1   5  17       16.25        5.63      1.94 o 
   0   5  17        0.01       -0.46      1.61 o 
  -1  -3  18       58.93       68.18      5.45 o 
   0  -3  18        6.12        4.47      1.70 o 
   1  -3  18       27.27       37.42      4.11 o 
   2  -3  18       38.40       32.96      3.76 o 
  -2  -2  18       16.17       10.46      2.85 o 
  -1  -2  18        0.86        0.22      1.49 o 
   0  -2  18        2.56        2.05      1.63 o 
   1  -2  18       32.19       34.95      3.89 o 
   2  -2  18       28.13       37.12      3.89 o 
  -2  -1  18        0.11        0.53      1.64 o 
  -1  -1  18       20.18       22.47      3.16 o 
   0  -1  18       18.34       18.98      2.93 o 
   1  -1  18        3.83        6.48      2.11 o 
   2  -1  18        1.22        2.80      2.11 o 
  -3   0  18       29.83       39.07      4.15 o 
  -2   0  18       10.75       12.42      2.48 o 
  -1   0  18       10.63        9.70      2.48 o 
   0   0  18      110.54      129.82      7.06 o 
   1   0  18       13.62       20.46      3.25 o 
   2   0  18        9.30        3.39      2.00 o 
  -3   1  18       10.88       11.39      2.65 o 
  -2   1  18       67.16       68.68      5.22 o 
  -1   1  18       27.99       27.81      3.63 o 
   0   1  18        1.10        0.66      1.57 o 
   1   1  18       18.86       22.86      3.42 o 
   2   1  18       20.25       29.01      3.55 o 
  -2   2  18       45.27       45.84      4.34 o 
  -1   2  18       33.59       42.95      4.48 o 
   0   2  18        4.64        1.91      1.83 o 
   1   2  18       79.35       94.01      5.98 o 
   2   2  18        0.96       -0.11      1.69 o 
  -2   3  18        3.90        3.18      1.88 o 
  -1   3  18        7.86       12.27      2.73 o 
   0   3  18        0.62        1.21      1.91 o 
   1   3  18       57.33       70.99      5.28 o 
                                                 
